# Supplementary material for: The role of species ecology in predicting Toxoplasma gondii prevalence in wild and domesticated mammals globally
Source: PLoS Pathog. 2024 Jan 10;20(1):e1011908. doi: 10.1371/journal.ppat.1011908 (PMC10805296; doi:10.1371/journal.ppat.1011908)
Supplement: S1 Data — (XLSX) [file ppat.1011908.s004.xlsx]

## Sheet: ReadMe.FR.Data
Column	Descriptor
cit.num	Reference with number identifier in reference list
tax.order	Taxonomic order
tax.family	Taxonomic family
tax.species	Species
country	Country where sampling occured
tox.pos	Number of toxoplasma exposed individuals
tox.total	Number of individuals tested
method	Serology (S); Isolation/DNA (I)
diet	Herbivore (H), Insectivore (I), Omnivore (O) , Carnivore (C) and Piscivore (CP)
sps.disp.km	Average species dispersal distance
sps.hibern.torpor	Species undergoes torpor or hibernation (1), absence of known torpor or hibernation (0)
fmt	Freshwater (F), Marine (M), Terrestrial (T)
sps.gest	Species average gestation length
sps.gen_length_d	Species estimated generation length

## Sheet: FR.Data
Cit.num	tax.order	tax.family	tax.species	country	tox.pos	tox.total	method	diet	sps.disp.km	sps.hibern.torpor	fmt	sps.gest	sps.gen_length_d
Afonso et al (2007) [8]	Rodentia	Cricetidae	Arvicola amphibius	France	2	9	S	H	0.313	0	F	21.24	656.087
Afonso et al (2007) [8]	Rodentia	Muridae	Micromys minutus	France	0	4	S	H	0.07	0	T	20	502.66
Afonso et al (2007) [8]	Rodentia	Cricetidae	Microtus agrestis	France	0	26	S	H	0.159	0	T	20.72	465.967
Afonso et al (2007) [8]	Rodentia	Cricetidae	Myodes glareolus	France	3	64	S	H	0.126	0	T	20	577.751
Afonso et al (2007) [10]	Eulipotyphla	Talpidae	Talpa europaea	France	7	18	S	I	2.208	0	T	31.336	1000.1
Afonso et al (2013) [9]	Carnivora	Felidae	Felis silvestris	France	75	112	S	C	14.354	0	T	64.719	2905.4
Afonso et al (2013) [9]	Carnivora	Felidae	Felis silvestris	France	31	47	S	C	14.354	0	T	64.719	2905.4
AFSSA (2005) [11]	Rodentia	Myocastoridae	Myocastor coypus	France	7	48	S	H	3.127	0	T	131.86	1311.71
AFSSA (2005) [11]	Rodentia	Myocastoridae	Myocastor coypus	France	14	117	S	H	3.127	0	T	131.86	1311.71
AFSSA (2005) [11]	Rodentia	Cricetidae	Ondatra zibethicus	France	6	56	S	H	1.059	0	F	27.778	1317.65
Aguirre et al (2007) [12]	Carnivora	Phocidae	Neomonachus schauinslandi	Hawaii	1	57	S	CP	NA	0	M	344.15	5475
Aguirre et al (2007) [12]	Carnivora	Phocidae	Neomonachus schauinslandi	Hawaii	1	10	S	CP	NA	0	M	344.15	5475
Aguirre et al (2007) [12]	Carnivora	Phocidae	Neomonachus schauinslandi	Hawaii	0	50	S	CP	NA	0	M	344.15	5475
Ahlers et al (2015) [13]	Carnivora	Mustelidae	Neovison vison	USA	6	10	S	C	6.172	0	F	36.221	1473.65
Ahlers et al (2015) [13]	Carnivora	Mustelidae	Neovison vison	USA	9	11	S	C	6.172	0	F	36.221	1473.65
Ahlers et al (2015) [13]	Carnivora	Mustelidae	Neovison vison	USA	5	5	S	C	6.172	0	F	36.221	1473.65
Ahlers et al (2015) [13]	Rodentia	Cricetidae	Ondatra zibethicus	USA	7	13	S	H	1.059	0	F	27.778	1317.65
Ahlers et al (2015) [13]	Rodentia	Cricetidae	Ondatra zibethicus	USA	11	17	S	H	1.059	0	F	27.778	1317.65
Ahlers et al (2020) [14]	Rodentia	Cricetidae	Ondatra zibethicus	USA	0	70	S	H	1.059	0	F	27.778	1317.65
Akerstedt et al (2010) [19]	Carnivora	Canidae	Canis latrans	Sweden	18	97	S	C	21.094	0	T	62.394	2569.03
Akerstedt et al (2010) [19]	Carnivora	Canidae	Vulpes lagopus	Norway	31	60	S	C	12.176	0	M	52.495	1871.19
Akerstedt et al (2010) [19]	Carnivora	Canidae	Vulpes vulpes	Norway	174	260	S	O	2.448	0	T	52.352	2105.4
Al-Adhami et al (2016) [21]	Cetartiodactyla	Balaenidae	Balaena mysticetus	Canada	1	2	S	I	NA	0	M	379.9	18980
Al-Adhami et al (2016) [21]	Cetartiodactyla	Bovidae	Bison bison	Canada	0	31	S	H	36.549	0	T	274	4288.14
Al-Adhami et al (2016) [21]	Carnivora	Canidae	Canis lupus	Canada	7	37	S	C	33.953	0	T	62.197	2883.26
Al-Adhami et al (2016) [21]	Cetartiodactyla	Monodontidae	Delphinapterus leucas	Canada	10	46	S	CP	NA	0	M	409.06	5659.88
Al-Adhami et al (2016) [21]	Lagomorpha	Leporidae	Lepus americanus	Canada	0	8	S	H	1.356	0	T	36.851	1105.95
Al-Adhami et al (2016) [21]	Lagomorpha	Leporidae	Lepus arcticus	Canada	0	2	S	H	1.95	0	T	50.219	1076.09
Al-Adhami et al (2016) [21]	Carnivora	Felidae	Lynx canadensis	Canada	2	5	S	C	19.772	0	T	63	3391.96
Al-Adhami et al (2016) [21]	Carnivora	Odobenidae	Odobenus rosmarus	Canada	5	34	S	CP	44.806	0	M	353.702	5529.75
Al-Adhami et al (2016) [21]	Cetartiodactyla	Bovidae	Ovibos moschatus	Canada	3	145	S	H	24.973	0	T	258	3567.39
Al-Adhami et al (2016) [21]	Carnivora	Phocidae	Pagophilus groenlandicus	Canada	0	1	S	CP	NA	0	M	242.9	6570
Al-Adhami et al (2016) [21]	Carnivora	Phocidae	Pusa hispida	Canada	16	108	S	CP	NA	0	FM	251	6803.81
Al-Adhami et al (2016) [21]	Cetartiodactyla	Cervidae	Rangifer tarandus	Canada	8	69	S	H	13.436	0	T	222.5	1825
Al-Adhami et al (2016) [21]	Cetartiodactyla	Cervidae	Rangifer tarandus	Canada	3	28	S	H	13.436	0	T	222.5	1825
Al-Adhami et al (2016) [21]	Carnivora	Ursidae	Ursus americanus	Canada	3	5	S	O	15.572	1	T	91.008	4734.08
Al-Adhami et al (2016) [21]	Carnivora	Ursidae	Ursus arctos	Canada	0	2	S	O	21.623	1	T	103	5976.27
Al-Adhami et al (2016) [21]	Carnivora	Ursidae	Ursus maritimus	Canada	0	3	S	C	27.474	1	M	147.416	5475
Al-Adhami et al (2016) [21]	Carnivora	Canidae	Vulpes vulpes	Canada	3	11	S	O	2.448	0	T	52.352	2105.4
Alekseev et al (2009) [25]	Cetartiodactyla	Monodontidae	Delphinapterus leucas	Russia	7	147	S	CP	NA	0	M	409.06	5659.88
Alekseev et al (2007) [26]	Cetartiodactyla	Delphinidae	Tursiops truncatus	Russia	39	74	S	CP	NA	0	M	365	6427.88
Alekseev et al (2009) [25]	Carnivora	Otariidae	Eumetopias jubatus	Russia	26	189	S	CP	NA	0	M	308.05	3650
Alekseev et al (2017) [27]	Cetartiodactyla	Monodontidae	Delphinapterus leucas	Russia	9	78	S	CP	NA	0	M	409.06	5659.88
Almeida et al (2018) [28]	Carnivora	Canidae	Cerdocyon thous	Brazil	4	8	S	O	2.772	0	T	56.307	1530.17
Almería et al (2004) [30]	Lagomorpha	Leporidae	Oryctolagus cuniculus	Spain	9	148	S	H	1.509	0	T	30.596	1515.35
Almería et al (2004) [30]	Lagomorpha	Leporidae	Oryctolagus cuniculus	Spain	14	26	S	H	1.509	0	T	30.596	1515.35
Almería et al (2004) [30]	Lagomorpha	Leporidae	Oryctolagus cuniculus	Spain	16	93	S	H	1.509	0	T	30.596	1515.35
Almería et al (2004) [30]	Lagomorpha	Leporidae	Oryctolagus cuniculus	Spain	7	59	S	H	1.509	0	T	30.596	1515.35
Almería et al (2004) [30]	Lagomorpha	Leporidae	Oryctolagus cuniculus	Spain	19	130	S	H	1.509	0	T	30.596	1515.35
Almería et al (2007) [31]	Cetartiodactyla	Cervidae	Cervus canadensis	Spain	50	237	S	H	17.291	0	T	244.401	5209.45
Almería et al (2018) [29]	Cetartiodactyla	Bovidae	Capra pyrenaica	Spain	5	90	S	H	10.159	0	T	150	2471.76
Almería et al (2018) [29]	Cetartiodactyla	Cervidae	Capreolus capreolus	Spain	3	22	S	H	5.754	0	T	153	2335.39
Almería et al (2018) [29]	Cetartiodactyla	Cervidae	Cervus canadensis	Spain	73	676	S	H	17.291	0	T	244.401	5209.45
Almería et al (2018) [29]	Cetartiodactyla	Cervidae	Cervus canadensis	Spain	39	387	S	H	17.291	0	T	244.401	5209.45
Almería et al (2018) [29]	Cetartiodactyla	Cervidae	Dama dama	Spain	30	201	S	H	10.405	0	T	233	3286.09
Almería et al (2018) [29]	Cetartiodactyla	Cervidae	Dama dama	Spain	16	93	S	H	10.405	0	T	233	3286.09
Almería et al (2018) [29]	Cetartiodactyla	Bovidae	Ovis gmelini	Spain	2	38	S	H	14.063	0	T	158.894	2920
Almería et al (2018) [29]	Cetartiodactyla	Suidae	Sus scrofa	Spain	115	604	S	O	15.739	0	T	115.2	2656.07
Almería et al (2021) [32]	Cetartiodactyla	Suidae	Sus scrofa	Spain	9	62	S	O	15.739	0	T	115.2	2656.07
Almería et al (2021) [32]	Cetartiodactyla	Bovidae	Capra pyrenaica	Spain	14	101	S	H	10.159	0	T	150	2471.76
Almería et al (2021) [32]	Cetartiodactyla	Cervidae	Cervus elaphus	Spain	6	76	S	H	17.291	0	T	244.401	5209.45
Almería et al (2021) [32]	Cetartiodactyla	Cervidae	Dama dama	Spain	12	63	S	H	10.405	0	T	233	3286.09
Almería et al (2021) [32]	Cetartiodactyla	Suidae	Sus scrofa	Spain	5	24	S	O	15.739	0	T	115.2	2656.07
Ammar et al (2020) [40]	Carnivora	Ursidae	Ursus americanus	USA	52	70	S	O	15.572	1	T	91.008	4734.08
Antolova et al (2007) [42]	Cetartiodactyla	Suidae	Sus scrofa	Slovak Republic	26	320	S	O	15.739	0	T	115.2	2656.07
Aramini et al (1998) [43]	Carnivora	Felidae	Puma concolor	Canada	11	12	S	C	43.323	0	T	92.3	2693.79
Aramini et al (1999) [44]	Rodentia	Cricetidae	Peromyscus maniculatus	Canada	9	66	S	I	0.125	1	T	26	940.126
Aramini et al (1999) [44]	Carnivora	Felidae	Puma concolor	Canada	2	2	S	C	43.323	0	T	92.3	2693.79
Aramini et al (1999) [44]	Carnivora	Felidae	Puma concolor	Canada	1	2	S	C	43.323	0	T	92.3	2693.79
Aramini et al (1999) [44]	Carnivora	Felidae	Puma concolor	Canada	1	1	S	C	43.323	0	T	92.3	2693.79
Aramini et al (1999) [44]	Carnivora	Felidae	Puma concolor	Canada	1	1	S	C	43.323	0	T	92.3	2693.79
Aramini et al (1999) [44]	Carnivora	Felidae	Puma concolor	Canada	3	3	S	C	43.323	0	T	92.3	2693.79
Aramini et al (1999) [44]	Carnivora	Felidae	Puma concolor	Canada	1	1	S	C	43.323	0	T	92.3	2693.79
Aramini et al (1999) [44]	Carnivora	Felidae	Puma concolor	Canada	2	2	S	C	43.323	0	T	92.3	2693.79
Aramini et al (1999) [44]	Carnivora	Felidae	Puma concolor	Canada	1	1	S	C	43.323	0	T	92.3	2693.79
Aramini et al (1999) [44]	Carnivora	Felidae	Puma concolor	Canada	1	1	S	C	43.323	0	T	92.3	2693.79
Aston et al (2014) [52]	Cetartiodactyla	Cervidae	Mazama americana	Peru	5	29	S	H	5.946	0	T	225	2017.37
Aston et al (2014) [52]	Cetartiodactyla	Cervidae	Mazama gouazoubira	Peru	1	6	S	H	4.978	0	T	219.86	2158.08
Aston et al (2014) [52]	Cetartiodactyla	Tayassuidae	Pecari tajacu	Peru	23	79	S	O	5.582	0	T	143.359	2689.58
Aston et al (2014) [52]	Perissodactyla	Tapiridae	Tapirus terrestris	Peru	4	10	S	H	20.845	0	F	396.86	4015
Aston et al (2014) [52]	Cetartiodactyla	Tayassuidae	Tayassu pecari	Peru	3	5	S	H	7.106	0	T	158	3177.41
Aubert et al (2010) [54]	Cetartiodactyla	Cervidae	Capreolus capreolus	France	24	60	S	H	5.754	0	T	153	2335.39
Aubert et al (2010) [54]	Cetartiodactyla	Cervidae	Cervus canadensis	France	1	24	S	H	17.291	0	T	244.401	5209.45
Aubert et al (2010) [54]	Cetartiodactyla	Cervidae	Dama dama	France	1	4	S	H	10.405	0	T	233	3286.09
Aubert et al (2010) [54]	Lagomorpha	Leporidae	Lepus europaeus	France	2	23	S	H	2.168	0	T	42	730
Aubert et al (2010) [54]	Cetartiodactyla	Bovidae	Ovis gmelini	France	5	31	S	H	14.063	0	T	158.894	2920
Aubert et al (2010) [54]	Carnivora	Canidae	Vulpes vulpes	France	14	19	S	O	2.448	0	T	52.352	2105.4
Bachand et al (2019) [58]	Carnivora	Phocidae	Pusa hispida	Canada	8	31	S	CP	NA	0	FM	251	6803.81
Bachand et al (2019) [58]	Cetartiodactyla	Cervidae	Rangifer tarandus	Canada	12	61	S	H	13.436	0	T	222.5	1825
Balkaya et al (2015) [60]	Cetartiodactyla	Suidae	Sus scrofa	Turkey	4	12	S	O	15.739	0	T	115.2	2656.07
Barbosa et al (2020) [64]	Cingulata	Chlamyphoridae	Euphractus sexcinctus	Brazil	2	33	S	I	2.526	0	T	64.66	1825
Barn and Cain (2019) [65]	Carnivora	Ursidae	Ursus americanus	USA	10	27	S	O	15.572	1	T	91.008	4734.08
Barros et al (2018) [66]	Carnivora	Felidae	Leopardus guigna	Chile	1	1	S	C	9.565	0	T	67.064	2190
Barros et al (2018) [66]	Carnivora	Felidae	Leopardus guigna	Chile	1	1	S	C	9.565	0	T	67.064	2190
Barros et al (2018) [66]	Carnivora	Mustelidae	Lontra provocax	Chile	3	3	S	CP	17.446	0	FM	80.432	3650
Barros et al (2018) [66]	Carnivora	Mustelidae	Lontra provocax	Chile	2	3	S	CP	17.446	0	FM	80.432	3650
Barros et al (2018) [66]	Carnivora	Mustelidae	Lontra provocax	Chile	1	1	S	CP	17.446	0	FM	80.432	3650
Barros et al (2018) [66]	Carnivora	Mustelidae	Lontra provocax	Chile	0	2	S	CP	17.446	0	FM	80.432	3650
Barros et al (2018) [66]	Carnivora	Mustelidae	Lontra provocax	Chile	1	1	S	CP	17.446	0	FM	80.432	3650
Barros et al (2018) [66]	Carnivora	Mustelidae	Lontra provocax	Chile	3	3	S	CP	17.446	0	FM	80.432	3650
Barros et al (2018) [66]	Carnivora	Mustelidae	Neovison vison	Chile	3	5	S	C	6.172	0	F	36.221	1473.65
Barros et al (2018) [66]	Carnivora	Mustelidae	Neovison vison	Chile	7	7	S	C	6.172	0	F	36.221	1473.65
Barros et al (2018) [66]	Carnivora	Mustelidae	Neovison vison	Chile	5	25	S	C	6.172	0	F	36.221	1473.65
Barros et al (2018) [66]	Carnivora	Mustelidae	Neovison vison	Chile	1	2	S	C	6.172	0	F	36.221	1473.65
Barros et al (2018) [66]	Carnivora	Mustelidae	Neovison vison	Chile	5	6	S	C	6.172	0	F	36.221	1473.65
Barros et al (2018) [66]	Carnivora	Mustelidae	Neovison vison	Chile	5	6	S	C	6.172	0	F	36.221	1473.65
Barros et al (2018) [66]	Carnivora	Mustelidae	Neovison vison	Chile	1	1	S	C	6.172	0	F	36.221	1473.65
Barros et al (2018) [66]	Carnivora	Mustelidae	Neovison vison	Chile	6	8	S	C	6.172	0	F	36.221	1473.65
Barros et al (2018) [66]	Carnivora	Mustelidae	Neovison vison	Chile	1	4	S	C	6.172	0	F	36.221	1473.65
Barros et al (2018) [66]	Carnivora	Mustelidae	Neovison vison	Chile	1	1	S	C	6.172	0	F	36.221	1473.65
Barros et al (2018) [66]	Carnivora	Mustelidae	Neovison vison	Chile	8	8	S	C	6.172	0	F	36.221	1473.65
Barroso et al (2020) [67]	Cetartiodactyla	Cervidae	Cervus elaphus	Spain	130	240	S	H	17.291	0	T	244.401	5209.45
Barroso et al (2020) [67]	Cetartiodactyla	Cervidae	Dama dama	Spain	134	453	S	H	10.405	0	T	233	3286.09
Barroso et al (2020) [67]	Cetartiodactyla	Suidae	Sus scrofa	Spain	197	695	S	O	15.739	0	T	115.2	2656.07
Bártová et al (2006) [72]	Cetartiodactyla	Suidae	Sus scrofa	Czech Republic	1	11	S	O	15.739	0	T	115.2	2656.07
Bártová et al (2006) [72]	Cetartiodactyla	Suidae	Sus scrofa	Czech Republic	18	90	S	O	15.739	0	T	115.2	2656.07
Bártová et al (2006) [72]	Cetartiodactyla	Suidae	Sus scrofa	Czech Republic	41	237	S	O	15.739	0	T	115.2	2656.07
Bártová et al (2006) [72]	Cetartiodactyla	Suidae	Sus scrofa	Czech Republic	1	23	S	O	15.739	0	T	115.2	2656.07
Bártová et al (2006) [72]	Cetartiodactyla	Suidae	Sus scrofa	Czech Republic	0	17	S	O	15.739	0	T	115.2	2656.07
Bártová et al (2006) [72]	Cetartiodactyla	Suidae	Sus scrofa	Czech Republic	148	565	S	O	15.739	0	T	115.2	2656.07
Bártová et al (2006) [72]	Cetartiodactyla	Suidae	Sus scrofa	Czech Republic	27	85	S	O	15.739	0	T	115.2	2656.07
Bártová et al (2010) [74]	Lagomorpha	Leporidae	Lepus europaeus	Czech Republic	9	60	S	H	2.168	0	T	42	730
Bártová et al (2010) [74]	Lagomorpha	Leporidae	Lepus europaeus	Czech Republic	60	258	S	H	2.168	0	T	42	730
Bártová et al (2010) [74]	Lagomorpha	Leporidae	Lepus europaeus	Czech Republic	2	15	S	H	2.168	0	T	42	730
Bártová et al (2010) [74]	Lagomorpha	Leporidae	Lepus europaeus	Slovakia	13	209	S	H	2.168	0	T	42	730
Bártová et al (2010) [74]	Lagomorpha	Leporidae	Lepus europaeus	Austria	39	340	S	H	2.168	0	T	42	730
Bártová et al (2010) [74]	Lagomorpha	Leporidae	Lepus europaeus	Austria	0	19	S	H	2.168	0	T	42	730
Bártová et al (2010) [74]	Lagomorpha	Leporidae	Lepus europaeus	Austria	9	24	S	H	2.168	0	T	42	730
Bártová et al (2016) [73]	Carnivora	Canidae	Vulpes vulpes	Czech Republic	80	80	S	O	2.448	0	T	52.352	2105.4
Bena et al (2019) [76]	Cetartiodactyla	Suidae	Sus scrofa	Czech republic	23	361	S	O	15.739	0	T	115.2	2656.07
Beral et al (2012) [80]	Cetartiodactyla	Suidae	Sus scrofa	France	215	938	S	O	15.739	0	T	115.2	2656.07
Berger-Schoch et al (2011) [81]	Cetartiodactyla	Suidae	Sus scrofa	Switzerland	1	150	I	O	15.739	0	T	115.2	2656.07
Bevins et al (2012) [83]	Carnivora	Felidae	Lynx rufus	USA	4	13	S	C	19.487	0	T	66	3810.03
Bevins et al (2012) [83]	Carnivora	Felidae	Lynx rufus	USA	10	16	S	C	19.487	0	T	66	3810.03
Bevins et al (2012) [83]	Carnivora	Felidae	Lynx rufus	USA	30	132	S	C	19.487	0	T	66	3810.03
Bevins et al (2012) [83]	Carnivora	Felidae	Lynx rufus	USA	18	26	S	C	19.487	0	T	66	3810.03
Bevins et al (2012) [83]	Carnivora	Felidae	Lynx rufus	USA	50	71	S	C	19.487	0	T	66	3810.03
Bevins et al (2012) [83]	Carnivora	Felidae	Puma concolor	USA	36	65	S	C	43.323	0	T	92.3	2693.79
Bevins et al (2012) [83]	Carnivora	Felidae	Puma concolor	USA	13	14	S	C	43.323	0	T	92.3	2693.79
Bevins et al (2012) [83]	Carnivora	Felidae	Puma concolor	USA	48	53	S	C	43.323	0	T	92.3	2693.79
Bevins et al (2012) [83]	Carnivora	Felidae	Puma concolor	USA	8	15	S	C	43.323	0	T	92.3	2693.79
Bevins et al (2012) [83]	Carnivora	Felidae	Puma concolor	USA	50	55	S	C	43.323	0	T	92.3	2693.79
Biazus et al (2016) [89]	Chiroptera	Phyllostomidae	Desmodus rotundus	Brazil	2	20	S	C	NA	0	T	189	2779.8
Biazus et al (2016) [89]	Chiroptera	Phyllostomidae	Desmodus rotundus	Brazil	2	16	S	C	NA	0	T	189	2779.8
Biazus et al (2016) [89]	Chiroptera	Phyllostomidae	Desmodus rotundus	Brazil	0	3	S	C	NA	0	T	189	2779.8
Biazus et al (2016) [89]	Chiroptera	Phyllostomidae	Desmodus rotundus	Brazil	1	11	S	C	NA	0	T	189	2779.8
Binninger et al (1980) [90]	Carnivora	Ursidae	Ursus americanus	USA	23	303	S	O	15.572	1	T	91.008	4734.08
Blanchet et al (2014) [94]	Cetartiodactyla	Phocoenidae	Phocoena phocoena	Greenland	0	20	S	CP	NA	0	M	307.013	3028.84
Bocharova et al (2013) [95]	Carnivora	Canidae	Vulpes lagopus	Russia	3	18	S	C	12.176	0	M	52.495	1871.19
Bollo et al (2003) [96]	Rodentia	Myocastoridae	Myocastor coypus	Italy	15	41	S	H	3.127	0	T	131.86	1311.71
Bondo et al (2019) [97]	Cetartiodactyla	Cervidae	Rangifer tarandus	Canada	0	26	S	H	13.436	0	T	222.5	1825
Bondo et al (2019) [97]	Cetartiodactyla	Cervidae	Rangifer tarandus	Canada	0	37	S	H	13.436	0	T	222.5	1825
Bondo et al (2019) [97]	Cetartiodactyla	Cervidae	Rangifer tarandus	Canada	0	23	S	H	13.436	0	T	222.5	1825
Bondo et al (2019) [97]	Cetartiodactyla	Cervidae	Rangifer tarandus	Canada	0	56	S	H	13.436	0	T	222.5	1825
Bossart et al (2012) [99]	Sirenia	Trichechidae	Trichechus manatus	Puerto Rico	1	27	S	H	NA	0	FM	334.58	7300
Bouchard (2019) [100]	Carnivora	Canidae	Vulpes lagopus	Canada	8	14	S	C	12.176	0	M	52.495	1871.19
Bouchard (2019) [100]	Carnivora	Canidae	Vulpes lagopus	Canada	7	14	S	C	12.176	0	M	52.495	1871.19
Brandão et al (2019) [102]	Cetartiodactyla	Suidae	Sus scrofa	Brazil	1	7	S	O	15.739	0	T	115.2	2656.07
Brandão et al (2019) [102]	Cetartiodactyla	Suidae	Sus scrofa	Brazil	0	2	S	O	15.739	0	T	115.2	2656.07
Brandão et al (2019) [102]	Cetartiodactyla	Suidae	Sus scrofa	Brazil	3	28	S	O	15.739	0	T	115.2	2656.07
Brandão et al (2019) [102]	Cetartiodactyla	Suidae	Sus scrofa	Brazil	8	73	S	O	15.739	0	T	115.2	2656.07
Brandão et al (2019) [102]	Cetartiodactyla	Suidae	Sus scrofa	Brazil	4	12	S	O	15.739	0	T	115.2	2656.07
Brandell et al (2021) [103]	Carnivora	Canidae	Canis lupus	North America	560	1160	S	C	33.953	0	T	62.197	2883.26
Brandell et al (2021) [103]	Carnivora	Canidae	Canis lupus	North America	992	1945	S	C	33.953	0	T	62.197	2883.26
Brillhart et al (1994) [104]	Cetartiodactyla	Antilocapridae	Antilocapra americana	USA	0	2	S	H	8.641	0	T	247.445	1652.84
Brillhart et al (1994) [104]	Cetartiodactyla	Antilocapridae	Antilocapra americana	USA	0	16	S	H	8.641	0	T	247.445	1652.84
Brillhart et al (1994) [104]	Cetartiodactyla	Antilocapridae	Antilocapra americana	USA	1	11	S	H	8.641	0	T	247.445	1652.84
Brillhart et al (1994) [104]	Cetartiodactyla	Antilocapridae	Antilocapra americana	USA	2	34	S	H	8.641	0	T	247.445	1652.84
Brillhart et al (1994) [104]	Eulipotyphla	Soricidae	Blarina hylophaga	USA	0	1	S	O	0.922	0	T	21	372.35
Brillhart et al (1994) [104]	Rodentia	Castoridae	Castor canadensis	USA	0	2	S	H	5.496	0	F	114.439	2657.6
Brillhart et al (1994) [104]	Didelphimorphia	Didelphidae	Didelphis virginiana	USA	3	7	S	O	1.283	0	T	12.345	745.99
Brillhart et al (1994) [104]	Didelphimorphia	Didelphidae	Didelphis virginiana	USA	5	16	S	O	1.283	0	T	12.345	745.99
Brillhart et al (1994) [104]	Didelphimorphia	Didelphidae	Didelphis virginiana	USA	0	1	S	O	1.283	0	T	12.345	745.99
Brillhart et al (1994) [104]	Didelphimorphia	Didelphidae	Didelphis virginiana	USA	1	4	S	O	1.283	0	T	12.345	745.99
Brillhart et al (1994) [104]	Rodentia	Heteromyidae	Dipodomys ordii	USA	0	5	S	H	0.203	0	T	29.911	1142.08
Brillhart et al (1994) [104]	Rodentia	Heteromyidae	Dipodomys ordii	USA	0	10	S	H	0.203	0	T	29.911	1142.08
Brillhart et al (1994) [104]	Carnivora	Mephitidae	Mephitis mephitis	USA	0	1	S	O	1.922	0	T	63	1735.56
Brillhart et al (1994) [104]	Rodentia	Cricetidae	Microtus ochrogaster	USA	0	1	S	H	0.197	0	T	22.523	615.402
Brillhart et al (1994) [104]	Rodentia	Cricetidae	Microtus ochrogaster	USA	1	1	S	H	0.197	0	T	22.523	615.402
Brillhart et al (1994) [104]	Rodentia	Muridae	Mus musculus	USA	0	6	S	H	0.125	0	T	19.6	628.295
Brillhart et al (1994) [104]	Rodentia	Muridae	Mus musculus	USA	0	4	S	H	0.125	0	T	19.6	628.295
Brillhart et al (1994) [104]	Rodentia	Muridae	Mus musculus	USA	0	1	S	H	0.125	0	T	19.6	628.295
Brillhart et al (1994) [104]	Rodentia	Cricetidae	Neotoma floridana	USA	1	2	S	H	0.447	0	T	35.529	782.207
Brillhart et al (1994) [104]	Rodentia	Cricetidae	Neotoma floridana	USA	0	1	S	H	0.447	0	T	35.529	782.207
Brillhart et al (1994) [104]	Rodentia	Cricetidae	Neotoma floridana	USA	0	1	S	H	0.447	0	T	35.529	782.207
Brillhart et al (1994) [104]	Rodentia	Cricetidae	Neotoma floridana	USA	1	24	S	H	0.447	0	T	35.529	782.207
Brillhart et al (1994) [104]	Cetartiodactyla	Cervidae	Odocoileus virginianus	USA	10	16	S	H	10.558	0	T	201.39	2713.88
Brillhart et al (1994) [104]	Cetartiodactyla	Cervidae	Odocoileus virginianus	USA	2	8	S	H	10.558	0	T	201.39	2713.88
Brillhart et al (1994) [104]	Cetartiodactyla	Cervidae	Odocoileus virginianus	USA	1	1	S	H	10.558	0	T	201.39	2713.88
Brillhart et al (1994) [104]	Cetartiodactyla	Cervidae	Odocoileus virginianus	USA	0	2	S	H	10.558	0	T	201.39	2713.88
Brillhart et al (1994) [104]	Cetartiodactyla	Cervidae	Odocoileus virginianus	USA	0	1	S	H	10.558	0	T	201.39	2713.88
Brillhart et al (1994) [104]	Cetartiodactyla	Cervidae	Odocoileus virginianus	USA	6	15	S	H	10.558	0	T	201.39	2713.88
Brillhart et al (1994) [104]	Cetartiodactyla	Cervidae	Odocoileus virginianus	USA	4	6	S	H	10.558	0	T	201.39	2713.88
Brillhart et al (1994) [104]	Cetartiodactyla	Cervidae	Odocoileus virginianus	USA	2	5	S	H	10.558	0	T	201.39	2713.88
Brillhart et al (1994) [104]	Cetartiodactyla	Cervidae	Odocoileus virginianus	USA	0	1	S	H	10.558	0	T	201.39	2713.88
Brillhart et al (1994) [104]	Cetartiodactyla	Cervidae	Odocoileus virginianus	USA	2	2	S	H	10.558	0	T	201.39	2713.88
Brillhart et al (1994) [104]	Cetartiodactyla	Cervidae	Odocoileus virginianus	USA	2	2	S	H	10.558	0	T	201.39	2713.88
Brillhart et al (1994) [104]	Cetartiodactyla	Cervidae	Odocoileus virginianus	USA	18	46	S	H	10.558	0	T	201.39	2713.88
Brillhart et al (1994) [104]	Cetartiodactyla	Cervidae	Odocoileus virginianus	USA	0	1	S	H	10.558	0	T	201.39	2713.88
Brillhart et al (1994) [104]	Rodentia	Cricetidae	Peromyscus leucopus	USA	1	22	S	I	0.131	1	T	25.262	661.283
Brillhart et al (1994) [104]	Rodentia	Cricetidae	Peromyscus leucopus	USA	1	10	S	I	0.131	1	T	25.262	661.283
Brillhart et al (1994) [104]	Rodentia	Cricetidae	Peromyscus leucopus	USA	0	4	S	I	0.131	1	T	25.262	661.283
Brillhart et al (1994) [104]	Rodentia	Cricetidae	Peromyscus leucopus	USA	0	12	S	I	0.131	1	T	25.262	661.283
Brillhart et al (1994) [104]	Rodentia	Cricetidae	Peromyscus leucopus	USA	0	41	S	I	0.131	1	T	25.262	661.283
Brillhart et al (1994) [104]	Rodentia	Cricetidae	Peromyscus leucopus	USA	0	13	S	I	0.131	1	T	25.262	661.283
Brillhart et al (1994) [104]	Rodentia	Cricetidae	Peromyscus leucopus	USA	0	11	S	I	0.131	1	T	25.262	661.283
Brillhart et al (1994) [104]	Rodentia	Cricetidae	Peromyscus leucopus	USA	0	2	S	I	0.131	1	T	25.262	661.283
Brillhart et al (1994) [104]	Rodentia	Cricetidae	Peromyscus maniculatus	USA	0	1	S	I	0.125	1	T	26	940.126
Brillhart et al (1994) [104]	Rodentia	Cricetidae	Peromyscus maniculatus	USA	0	6	S	I	0.125	1	T	26	940.126
Brillhart et al (1994) [104]	Rodentia	Cricetidae	Peromyscus maniculatus	USA	0	3	S	I	0.125	1	T	26	940.126
Brillhart et al (1994) [104]	Rodentia	Cricetidae	Peromyscus maniculatus	USA	0	9	S	I	0.125	1	T	26	940.126
Brillhart et al (1994) [104]	Rodentia	Cricetidae	Peromyscus maniculatus	USA	0	3	S	I	0.125	1	T	26	940.126
Brillhart et al (1994) [104]	Rodentia	Cricetidae	Peromyscus maniculatus	USA	1	5	S	I	0.125	1	T	26	940.126
Brillhart et al (1994) [104]	Rodentia	Cricetidae	Peromyscus maniculatus	USA	2	24	S	I	0.125	1	T	26	940.126
Brillhart et al (1994) [104]	Rodentia	Cricetidae	Peromyscus maniculatus	USA	0	5	S	I	0.125	1	T	26	940.126
Brillhart et al (1994) [104]	Carnivora	Procyonidae	Procyon lotor	USA	2	4	S	O	2.59	0	T	63.914	2703.92
Brillhart et al (1994) [104]	Carnivora	Procyonidae	Procyon lotor	USA	11	15	S	O	2.59	0	T	63.914	2703.92
Brillhart et al (1994) [104]	Carnivora	Procyonidae	Procyon lotor	USA	1	1	S	O	2.59	0	T	63.914	2703.92
Brillhart et al (1994) [104]	Rodentia	Cricetidae	Reithrodontomys megalotis	USA	1	2	S	H	0.087	1	T	23.316	202.795
Brillhart et al (1994) [104]	Rodentia	Cricetidae	Sigmodon hispidus	USA	0	12	S	I	0.386	0	T	27	596.57
Brillhart et al (1994) [104]	Rodentia	Cricetidae	Sigmodon hispidus	USA	0	5	S	I	0.386	0	T	27	596.57
Brillhart et al (1994) [104]	Rodentia	Cricetidae	Sigmodon hispidus	USA	0	10	S	I	0.386	0	T	27	596.57
Brillhart et al (1994) [104]	Rodentia	Cricetidae	Sigmodon hispidus	USA	0	1	S	I	0.386	0	T	27	596.57
Brillhart et al (1994) [104]	Rodentia	Cricetidae	Sigmodon hispidus	USA	0	3	S	I	0.386	0	T	27	596.57
Brillhart et al (1994) [104]	Rodentia	Cricetidae	Sigmodon hispidus	USA	0	12	S	I	0.386	0	T	27	596.57
Brillhart et al (1994) [104]	Rodentia	Cricetidae	Sigmodon hispidus	USA	0	1	S	I	0.386	0	T	27	596.57
Brillhart et al (1994) [104]	Rodentia	Cricetidae	Sigmodon hispidus	USA	0	10	S	I	0.386	0	T	27	596.57
Brillhart et al (1994) [104]	Rodentia	Cricetidae	Sigmodon hispidus	USA	0	8	S	I	0.386	0	T	27	596.57
Brillhart et al (1994) [104]	Lagomorpha	Leporidae	Sylvilagus floridanus	USA	1	2	S	H	1.16	0	T	28.696	1107.05
Brillhart et al (1994) [104]	Carnivora	Canidae	Vulpes velox	USA	1	2	S	C	9.324	0	T	53.7	2376.36
Briscoe et al (1993) [105]	Carnivora	Ursidae	Ursus americanus	USA	532	665	S	O	15.572	1	T	91.008	4734.08
Bronson et al (2014) [106]	Carnivora	Ursidae	Ursus americanus	USA	70	82	S	O	15.572	1	T	91.008	4734.08
Brouat et al (2018) [107]	Rodentia	Muridae	Arvicanthis niloticus	Senegal	0	1	S	H	0.292	0	T	22	751.795
Brouat et al (2018) [107]	Rodentia	Muridae	Arvicanthis niloticus	Senegal	0	1	S	H	0.292	0	T	22	751.795
Brouat et al (2018) [107]	Rodentia	Muridae	Arvicanthis niloticus	Senegal	0	2	S	H	0.292	0	T	22	751.795
Brouat et al (2018) [107]	Rodentia	Muridae	Arvicanthis niloticus	Senegal	0	9	S	H	0.292	0	T	22	751.795
Brouat et al (2018) [107]	Rodentia	Muridae	Arvicanthis niloticus	Senegal	0	1	S	H	0.292	0	T	22	751.795
Brouat et al (2018) [107]	Rodentia	Muridae	Arvicanthis niloticus	Senegal	0	9	S	H	0.292	0	T	22	751.795
Brouat et al (2018) [107]	Rodentia	Muridae	Mastomys erythroleucus	Senegal	0	20	S	H	0.212	0	T	21.218	571.151
Brouat et al (2018) [107]	Rodentia	Muridae	Mastomys erythroleucus	Senegal	0	14	S	H	0.212	0	T	21.218	571.151
Brouat et al (2018) [107]	Rodentia	Muridae	Mastomys erythroleucus	Senegal	2	21	S	H	0.212	0	T	21.218	571.151
Brouat et al (2018) [107]	Rodentia	Muridae	Mastomys erythroleucus	Senegal	0	4	S	H	0.212	0	T	21.218	571.151
Brouat et al (2018) [107]	Rodentia	Muridae	Mastomys erythroleucus	Senegal	0	21	S	H	0.212	0	T	21.218	571.151
Brouat et al (2018) [107]	Rodentia	Muridae	Mastomys erythroleucus	Senegal	0	7	S	H	0.212	0	T	21.218	571.151
Brouat et al (2018) [107]	Rodentia	Muridae	Mastomys erythroleucus	Senegal	0	15	S	H	0.212	0	T	21.218	571.151
Brouat et al (2018) [107]	Rodentia	Muridae	Mastomys erythroleucus	Senegal	0	14	S	H	0.212	0	T	21.218	571.151
Brouat et al (2018) [107]	Rodentia	Muridae	Mastomys erythroleucus	Senegal	3	20	S	H	0.212	0	T	21.218	571.151
Brouat et al (2018) [107]	Rodentia	Muridae	Mastomys erythroleucus	Senegal	2	20	S	H	0.212	0	T	21.218	571.151
Brouat et al (2018) [107]	Rodentia	Muridae	Mastomys erythroleucus	Senegal	1	10	S	H	0.212	0	T	21.218	571.151
Brouat et al (2018) [107]	Rodentia	Muridae	Mastomys erythroleucus	Senegal	0	20	S	H	0.212	0	T	21.218	571.151
Brouat et al (2018) [107]	Rodentia	Muridae	Mastomys erythroleucus	Senegal	3	20	S	H	0.212	0	T	21.218	571.151
Brouat et al (2018) [107]	Rodentia	Muridae	Mastomys erythroleucus	Senegal	0	3	S	H	0.212	0	T	21.218	571.151
Brouat et al (2018) [107]	Rodentia	Muridae	Mastomys erythroleucus	Senegal	0	5	S	H	0.212	0	T	21.218	571.151
Brouat et al (2018) [107]	Rodentia	Muridae	Mastomys erythroleucus	Senegal	2	44	S	H	0.212	0	T	21.218	571.151
Brouat et al (2018) [107]	Rodentia	Muridae	Mastomys erythroleucus	Senegal	0	12	S	H	0.212	0	T	21.218	571.151
Brouat et al (2018) [107]	Rodentia	Muridae	Mastomys erythroleucus	Senegal	0	22	S	H	0.212	0	T	21.218	571.151
Brouat et al (2018) [107]	Rodentia	Muridae	Mastomys natalensis	Senegal	0	26	S	I	0.185	0	T	23.538	464.308
Brouat et al (2018) [107]	Rodentia	Muridae	Mastomys natalensis	Senegal	1	29	S	I	0.185	0	T	23.538	464.308
Brouat et al (2018) [107]	Rodentia	Muridae	Mastomys natalensis	Senegal	0	26	S	I	0.185	0	T	23.538	464.308
Brouat et al (2018) [107]	Rodentia	Muridae	Mastomys natalensis	Senegal	1	26	S	I	0.185	0	T	23.538	464.308
Brouat et al (2018) [107]	Rodentia	Muridae	Mus musculus	Senegal	1	21	S	H	0.125	0	T	19.6	628.295
Brouat et al (2018) [107]	Rodentia	Muridae	Mus musculus	Senegal	1	13	S	H	0.125	0	T	19.6	628.295
Brouat et al (2018) [107]	Rodentia	Muridae	Mus musculus	Senegal	0	20	S	H	0.125	0	T	19.6	628.295
Brouat et al (2018) [107]	Rodentia	Muridae	Mus musculus	Senegal	0	18	S	H	0.125	0	T	19.6	628.295
Brouat et al (2018) [107]	Rodentia	Muridae	Mus musculus	Senegal	2	20	S	H	0.125	0	T	19.6	628.295
Brouat et al (2018) [107]	Rodentia	Muridae	Mus musculus	Senegal	0	21	S	H	0.125	0	T	19.6	628.295
Brouat et al (2018) [107]	Rodentia	Muridae	Mus musculus	Senegal	1	28	S	H	0.125	0	T	19.6	628.295
Brouat et al (2018) [107]	Rodentia	Muridae	Mus musculus	Senegal	4	21	S	H	0.125	0	T	19.6	628.295
Brouat et al (2018) [107]	Rodentia	Muridae	Mus musculus	Senegal	2	21	S	H	0.125	0	T	19.6	628.295
Brouat et al (2018) [107]	Rodentia	Muridae	Mus musculus	Senegal	0	23	S	H	0.125	0	T	19.6	628.295
Brouat et al (2018) [107]	Rodentia	Muridae	Mus musculus	Senegal	0	32	S	H	0.125	0	T	19.6	628.295
Brouat et al (2018) [107]	Rodentia	Muridae	Mus musculus	Senegal	0	29	S	H	0.125	0	T	19.6	628.295
Brouat et al (2018) [107]	Rodentia	Muridae	Mus musculus	Senegal	0	24	S	H	0.125	0	T	19.6	628.295
Brouat et al (2018) [107]	Rodentia	Muridae	Mus musculus	Senegal	0	20	S	H	0.125	0	T	19.6	628.295
Brouat et al (2018) [107]	Rodentia	Muridae	Mus musculus	Senegal	3	22	S	H	0.125	0	T	19.6	628.295
Brouat et al (2018) [107]	Rodentia	Muridae	Mus musculus	Senegal	0	21	S	H	0.125	0	T	19.6	628.295
Brouat et al (2018) [107]	Rodentia	Muridae	Mus musculus	Senegal	3	17	S	H	0.125	0	T	19.6	628.295
Brouat et al (2018) [107]	Rodentia	Muridae	Mus musculus	Senegal	0	19	S	H	0.125	0	T	19.6	628.295
Brouat et al (2018) [107]	Rodentia	Muridae	Mus musculus	Senegal	0	25	S	H	0.125	0	T	19.6	628.295
Brouat et al (2018) [107]	Rodentia	Muridae	Mus musculus	Senegal	0	24	S	H	0.125	0	T	19.6	628.295
Brouat et al (2018) [107]	Rodentia	Muridae	Mus musculus	Senegal	1	23	S	H	0.125	0	T	19.6	628.295
Brouat et al (2018) [107]	Rodentia	Muridae	Mus musculus	Senegal	4	17	S	H	0.125	0	T	19.6	628.295
Brouat et al (2018) [107]	Rodentia	Muridae	Mus musculus	Senegal	2	16	S	H	0.125	0	T	19.6	628.295
Brouat et al (2018) [107]	Rodentia	Muridae	Mus musculus	Senegal	1	21	S	H	0.125	0	T	19.6	628.295
Brouat et al (2018) [107]	Rodentia	Muridae	Praomys daltoni	Senegal	0	5	S	I	0.166	0	T	28.581	556.136
Brouat et al (2018) [107]	Rodentia	Muridae	Praomys daltoni	Senegal	0	1	S	I	0.166	0	T	28.581	556.136
Brouat et al (2018) [107]	Rodentia	Muridae	Praomys daltoni	Senegal	0	1	S	I	0.166	0	T	28.581	556.136
Brouat et al (2018) [107]	Rodentia	Muridae	Praomys daltoni	Senegal	0	1	S	I	0.166	0	T	28.581	556.136
Brouat et al (2018) [107]	Rodentia	Muridae	Praomys daltoni	Senegal	0	1	S	I	0.166	0	T	28.581	556.136
Brouat et al (2018) [107]	Rodentia	Muridae	Praomys daltoni	Senegal	0	5	S	I	0.166	0	T	28.581	556.136
Brouat et al (2018) [107]	Rodentia	Muridae	Praomys daltoni	Senegal	0	1	S	I	0.166	0	T	28.581	556.136
Brouat et al (2018) [107]	Rodentia	Muridae	Praomys daltoni	Senegal	0	3	S	I	0.166	0	T	28.581	556.136
Brouat et al (2018) [107]	Rodentia	Muridae	Rattus rattus	Senegal	0	24	S	H	0.437	0	T	22.261	546.199
Brouat et al (2018) [107]	Rodentia	Muridae	Rattus rattus	Senegal	1	38	S	H	0.437	0	T	22.261	546.199
Brouat et al (2018) [107]	Rodentia	Muridae	Rattus rattus	Senegal	1	25	S	H	0.437	0	T	22.261	546.199
Brouat et al (2018) [107]	Rodentia	Muridae	Rattus rattus	Senegal	0	29	S	H	0.437	0	T	22.261	546.199
Brouat et al (2018) [107]	Rodentia	Muridae	Rattus rattus	Senegal	1	30	S	H	0.437	0	T	22.261	546.199
Brouat et al (2018) [107]	Rodentia	Muridae	Rattus rattus	Senegal	0	26	S	H	0.437	0	T	22.261	546.199
Brouat et al (2018) [107]	Rodentia	Muridae	Rattus rattus	Senegal	0	19	S	H	0.437	0	T	22.261	546.199
Brouat et al (2018) [107]	Rodentia	Muridae	Rattus rattus	Senegal	0	13	S	H	0.437	0	T	22.261	546.199
Brouat et al (2018) [107]	Rodentia	Muridae	Rattus rattus	Senegal	1	24	S	H	0.437	0	T	22.261	546.199
Brouat et al (2018) [107]	Rodentia	Muridae	Rattus rattus	Senegal	0	21	S	H	0.437	0	T	22.261	546.199
Brown et al (2005) [108]	Rodentia	Cricetidae	Alticola argentatus	Mongolia	0	7	S	H	0.175	0	T	22.859	441.91
Brown et al (2005) [108]	Rodentia	Cricetidae	Lasiopodomys brandtii	Mongolia	0	25	S	H	0.181	0	T	22.394	435.88
Brown et al (2005) [108]	Rodentia	Muridae	Meriones unguiculatus	Mongolia	0	7	S	H	0.222	0	T	25.09	503.887
Brown et al (2005) [108]	Lagomorpha	Ochotonidae	Ochotona pallasii	Mongolia	0	6	S	H	0.425	0	T	25.131	714.8
Brown et al (2005) [108]	Carnivora	Felidae	Otocolobus manul	Mongolia	2	15	S	C	12.009	0	T	72.133	2036.15
Bueno et al (2017) [109]	Primates	Cebidae	Sapajus flavius	Brazil	6	48	S	H	1.755	0	T	160.006	4340.66
Burrells et al (2013) [110]	Carnivora	Mustelidae	Meles meles	Scotland	16	64	I	O	4.136	0	T	49	2161.25
Burrells et al (2013) [110]	Carnivora	Mustelidae	Mustela erminea	Scotland	4	9	I	C	2.207	0	T	43.262	1078.78
Burrells et al (2013) [110]	Carnivora	Mustelidae	Mustela putorius	England, Scotland and Wales	22	70	I	C	5.859	0	T	41.49	1652.46
Burrells et al (2013) [110]	Carnivora	Mustelidae	Mustela putorius	Scotland	23	99	I	C	5.859	0	T	41.49	1652.46
Burrells et al (2013) [110]	Carnivora	Mustelidae	Neovison vison	Scotland	19	65	I	C	6.172	0	F	36.221	1473.65
Burrells et al (2013) [110]	Carnivora	Canidae	Vulpes vulpes	Scotland	5	83	I	O	2.448	0	T	52.352	2105.4
Burridge et al (1979) [110]	Cingulata	Dasypodidae	Dasypus novemcinctus	USA	8	46	S	I	12.741	0	T	133	1825
Burridge et al (1979) [111]	Cingulata	Dasypodidae	Dasypus novemcinctus	USA	4	15	S	I	12.741	0	T	133	1825
Burridge et al (1979) [111]	Didelphimorphia	Didelphidae	Didelphis virginiana	USA	36	247	S	O	1.283	0	T	12.345	745.99
Burridge et al (1979) [111]	Didelphimorphia	Didelphidae	Didelphis virginiana	USA	1	79	S	O	1.283	0	T	12.345	745.99
Burridge et al (1979) [111]	Rodentia	Sciuridae	Glaucomys volans	USA	0	2	S	H	0.237	0	T	40	1930.24
Burridge et al (1979) [111]	Carnivora	Felidae	Lynx rufus	USA	2	3	S	C	19.487	0	T	66	3810.03
Burridge et al (1979) [111]	Rodentia	Muridae	Mus musculus	USA	0	16	S	H	0.125	0	T	19.6	628.295
Burridge et al (1979) [111]	Rodentia	Cricetidae	Neofiber alleni	USA	0	12	S	H	0.511	0	F	28.283	601.056
Burridge et al (1979) [111]	Rodentia	Cricetidae	Neotoma floridana	USA	0	1	S	H	0.447	0	T	35.529	782.207
Burridge et al (1979) [111]	Cetartiodactyla	Cervidae	Odocoileus virginianus	USA	1	30	S	H	10.558	0	T	201.39	2713.88
Burridge et al (1979) [111]	Rodentia	Cricetidae	Oryzomys palustris	USA	3	62	S	H	0.205	0	F	24.544	318.752
Burridge et al (1979) [111]	Rodentia	Cricetidae	Peromyscus gossypinus	USA	1	83	S	I	0.132	0	T	25.262	201.595
Burridge et al (1979) [111]	Rodentia	Cricetidae	Peromyscus polionotus	USA	0	1	S	I	0.101	0	T	24	634.292
Burridge et al (1979) [111]	Carnivora	Procyonidae	Procyon lotor	USA	84	366	S	O	2.59	0	T	63.914	2703.92
Burridge et al (1979) [111]	Carnivora	Procyonidae	Procyon lotor	USA	7	145	S	O	2.59	0	T	63.914	2703.92
Burridge et al (1979) [111]	Carnivora	Felidae	Puma concolor	USA	0	1	S	C	43.323	0	T	92.3	2693.79
Burridge et al (1979) [111]	Rodentia	Muridae	Rattus norvegicus	USA	2	8	S	H	3.484	0	T	21.61	594.038
Burridge et al (1979) [111]	Rodentia	Muridae	Rattus rattus	USA	5	29	S	H	0.437	0	T	22.261	546.199
Burridge et al (1979) [111]	Rodentia	Muridae	Rattus rattus	USA	0	8	S	H	0.437	0	T	22.261	546.199
Burridge et al (1979) [111]	Rodentia	Sciuridae	Sciurus carolinensis	USA	1	265	S	H	0.756	0	T	44	2778.38
Burridge et al (1979) [111]	Rodentia	Cricetidae	Sigmodon hispidus	USA	9	38	S	I	0.386	0	T	27	596.57
Burridge et al (1979) [111]	Cetartiodactyla	Suidae	Sus scrofa	USA	12	457	S	O	15.739	0	T	115.2	2656.07
Burridge et al (1979) [111]	Lagomorpha	Leporidae	Sylvilagus floridanus	USA	0	6	S	H	1.16	0	T	28.696	1107.05
Burridge et al (1979) [111]	Lagomorpha	Leporidae	Sylvilagus palustris	USA	1	37	S	H	1.189	0	T	33.784	975.772
Burridge et al (1979) [111]	Cetartiodactyla	Delphinidae	Tursiops truncatus	USA	0	8	S	CP	NA	0	M	365	6427.88
Burridge et al (1979) [111]	Carnivora	Canidae	Urocyon cinereoargenteus	USA	0	5	S	H	2.34	0	T	61.48	1955.55
Burridge et al (1979) [111]	Carnivora	Ursidae	Ursus americanus	USA	4	4	S	O	15.572	1	T	91.008	4734.08
Buxton et al (1997) [112]	Carnivora	Canidae	Vulpes vulpes	Belgium, Luxembourg	121	123	S	O	2.448	0	T	52.352	2105.4
Cabezón et al (2004) [114]	Cetartiodactyla	Delphinidae	Delphinus delphis	Spain	2	4	S	CP	NA	0	M	296.89	3545.59
Cabezón et al (2004) [114]	Cetartiodactyla	Delphinidae	Globicephala melas	Spain	0	1	S	I	NA	0	M	453.451	8760
Cabezón et al (2004) [114]	Cetartiodactyla	Delphinidae	Grampus griseus	Spain	0	9	S	CP	NA	0	M	365.116	7300
Cabezón et al (2004) [114]	Cetartiodactyla	Phocoenidae	Phocoena phocoena	Spain	1	1	S	CP	NA	0	M	307.013	3028.84
Cabezón et al (2004) [114]	Cetartiodactyla	Delphinidae	Stenella coeruleoalba	Spain	4	36	S	CP	NA	0	M	368.276	7926.62
Cabezón et al (2004) [114]	Cetartiodactyla	Delphinidae	Tursiops truncatus	Spain	4	7	S	CP	NA	0	M	365	6427.88
Cabezón et al (2011) [113]	Carnivora	Phocidae	Halichoerus grypus	Atlantic coast, UK & France	3	5	S	CP	NA	0	M	291.225	5110
Cabezón et al (2011) [113]	Carnivora	Phocidae	Halichoerus grypus	Atlantic coast, UK & France	1	8	S	CP	NA	0	M	291.225	5110
Cabezón et al (2011) [113]	Carnivora	Phocidae	Halichoerus grypus	Atlantic coast, UK & France	4	15	S	CP	NA	0	M	291.225	5110
Cabezón et al (2011) [113]	Carnivora	Phocidae	Halichoerus grypus	Atlantic coast, UK & France	3	19	S	CP	NA	0	M	291.225	5110
Cabezón et al (2011) [113]	Carnivora	Phocidae	Phoca vitulina	Atlantic coast, UK & France	0	5	S	CP	NA	0	FM	253.57	5413.68
Cabezón et al (2011) [113]	Carnivora	Phocidae	Phoca vitulina	Atlantic coast, UK & France	1	15	S	CP	NA	0	FM	253.57	5413.68
Cabezón et al (2011) [113]	Carnivora	Phocidae	Phoca vitulina	Atlantic coast, UK & France	1	18	S	CP	NA	0	FM	253.57	5413.68
Cabezón et al (2011) [113]	Carnivora	Phocidae	Phoca vitulina	Atlantic coast, UK & France	1	18	S	CP	NA	0	FM	253.57	5413.68
Cabral et al (2014) [115]	Chiroptera	Phyllostomidae	Artibeus fimbriatus	Brazil	2	2	S	H	NA	0	T	117.544	2094.16
Cabral et al (2014) [115]	Chiroptera	Phyllostomidae	Artibeus lituratus	Brazil	2	12	S	H	NA	0	T	106.54	1878.84
Cabral et al (2014) [115]	Chiroptera	Phyllostomidae	Artibeus lituratus	Brazil	35	55	S	H	NA	0	T	106.54	1878.84
Cabral et al (2014) [115]	Chiroptera	Phyllostomidae	Artibeus planirostris	Brazil	1	1	S	H	NA	0	T	106.54	1920.48
Cabral et al (2014) [115]	Chiroptera	Phyllostomidae	Desmodus rotundus	Brazil	3	5	S	C	NA	0	T	189	2779.8
Cabral et al (2014) [115]	Chiroptera	Phyllostomidae	Desmodus rotundus	Brazil	1	5	S	C	NA	0	T	189	2779.8
Cabral et al (2014) [115]	Chiroptera	Vespertilionidae	Eptesicus furinalis	Brazil	0	1	S	I	NA	1	T	92.54	1464.56
Cabral et al (2014) [115]	Chiroptera	Vespertilionidae	Eptesicus furinalis	Brazil	0	2	S	I	NA	1	T	92.54	1464.56
Cabral et al (2014) [115]	Chiroptera	Molossidae	Eumops auripendulus	Brazil	1	1	S	I	NA	1	T	89.283	1814.74
Cabral et al (2014) [115]	Chiroptera	Molossidae	Eumops auripendulus	Brazil	1	3	S	I	NA	1	T	89.283	1814.74
Cabral et al (2014) [115]	Chiroptera	Molossidae	Eumops bonariensis	Brazil	0	2	S	I	NA	0	T	94.49	1795.12
Cabral et al (2014) [115]	Chiroptera	Molossidae	Eumops glaucinus	Brazil	0	3	S	I	NA	1	T	92.242	2008.78
Cabral et al (2014) [115]	Chiroptera	Molossidae	Eumops glaucinus	Brazil	1	10	S	I	NA	1	T	92.242	2008.78
Cabral et al (2014) [115]	Chiroptera	Molossidae	Eumops perotis	Brazil	1	2	S	I	NA	0	T	85	1954.05
Cabral et al (2014) [115]	Chiroptera	Molossidae	Eumops perotis	Brazil	2	4	S	I	NA	0	T	85	1954.05
Cabral et al (2014) [115]	Chiroptera	Molossidae	Eumops perotis	Brazil	1	1	S	I	NA	0	T	85	1954.05
Cabral et al (2014) [115]	Chiroptera	Phyllostomidae	Glossophaga soricina	Brazil	16	64	S	H	NA	0	T	107.255	1670.54
Cabral et al (2014) [115]	Chiroptera	Phyllostomidae	Glossophaga soricina	Brazil	14	78	S	H	NA	0	T	107.255	1670.54
Cabral et al (2014) [115]	Chiroptera	Vespertilionidae	Histiotus velatus	Brazil	0	3	S	I	NA	1	T	74.507	2064.2
Cabral et al (2014) [115]	Chiroptera	Vespertilionidae	Histiotus velatus	Brazil	3	3	S	I	NA	1	T	74.507	2064.2
Cabral et al (2014) [115]	Chiroptera	Molossidae	Molossops neglectus	Brazil	2	2	S	I	NA	1	T	96.728	1486.84
Cabral et al (2014) [115]	Chiroptera	Molossidae	Molossus molossus	Brazil	5	55	S	I	NA	1	T	107.97	1135.85
Cabral et al (2014) [115]	Chiroptera	Molossidae	Molossus molossus	Brazil	66	148	S	I	NA	1	T	107.97	1135.85
Cabral et al (2014) [115]	Chiroptera	Molossidae	Molossus rufus	Brazil	0	4	S	I	NA	1	T	91.509	1498.73
Cabral et al (2014) [115]	Chiroptera	Molossidae	Molossus rufus	Brazil	0	5	S	I	NA	1	T	91.509	1498.73
Cabral et al (2014) [115]	Chiroptera	Vespertilionidae	Myotis nigricans	Brazil	1	5	S	I	NA	0	T	75.66	810.53
Cabral et al (2014) [115]	Chiroptera	Vespertilionidae	Myotis nigricans	Brazil	3	11	S	I	NA	0	T	75.66	810.53
Cabral et al (2014) [115]	Chiroptera	Molossidae	Nyctinomops laticaudatus	Brazil	0	3	S	I	NA	1	T	94.963	2081.38
Cabral et al (2014) [115]	Chiroptera	Molossidae	Nyctinomops laticaudatus	Brazil	2	5	S	I	NA	1	T	94.963	2081.38
Cabral et al (2014) [115]	Chiroptera	Molossidae	Nyctinomops macrotis	Brazil	0	4	S	I	NA	1	T	76.1	1199.94
Cabral et al (2014) [115]	Chiroptera	Molossidae	Nyctinomops macrotis	Brazil	2	11	S	I	NA	1	T	76.1	1199.94
Cabral et al (2014) [115]	Chiroptera	Phyllostomidae	Platyrrhinus lineatus	Brazil	2	11	S	H	NA	0	T	106	1812.13
Cabral et al (2014) [115]	Chiroptera	Phyllostomidae	Platyrrhinus lineatus	Brazil	22	45	S	H	NA	0	T	106	1812.13
Cabral et al (2014) [115]	Chiroptera	Molossidae	Promops nasutus	Brazil	1	1	S	I	NA	1	T	96.698	1486.5
Cabral et al (2014) [115]	Chiroptera	Molossidae	Promops nasutus	Brazil	0	3	S	I	NA	1	T	96.698	1486.5
Cabral et al (2014) [115]	Chiroptera	Phyllostomidae	Sturnira lilium	Brazil	1	2	S	H	NA	0	T	114.865	1905.64
Cabral et al (2014) [115]	Chiroptera	Molossidae	Tadarida brasiliensis	Brazil	2	7	S	I	NA	0	T	83.995	1821.51
Cabral et al (2014) [115]	Chiroptera	Molossidae	Tadarida brasiliensis	Brazil	17	33	S	I	NA	0	T	83.995	1821.51
Cabral et al (2021) [115]	Chiroptera	Molossidae	Eumops glaucinus	Brazil	1	307	I	I	NA	1	T	92.242	2008.78
Cabral et al (2021) [115]	Chiroptera	Molossidae	Molossus molossus	Brazil	2	720	I	I	NA	1	T	107.97	1135.85
Calero-Bernal et al (2016) [121]	Cetartiodactyla	Suidae	Sus scrofa	Spain	688	2881	S	O	15.739	0	T	115.2	2656.07
Calvo-Mac et al (2020) [122]	Carnivora	Mustelidae	Lontra felina	Chile	1	19	S	CP	21.23	0	FM	75.269	3650
Cañon-Franco et al (2003) [125]	Rodentia	Caviidae	Hydrochoerus hydrochaeris	Brazil	48	61	S	H	9.271	0	F	150.73	2030.35
Cañon-Franco et al (2003) [125]	Rodentia	Caviidae	Hydrochoerus hydrochaeris	Brazil	25	32	S	H	9.271	0	F	150.73	2030.35
Cañon-Franco et al (2003) [125]	Rodentia	Caviidae	Hydrochoerus hydrochaeris	Brazil	5	8	S	H	9.271	0	F	150.73	2030.35
Cañon-Franco et al (2003) [125]	Rodentia	Caviidae	Hydrochoerus hydrochaeris	Brazil	4	17	S	H	9.271	0	F	150.73	2030.35
Cañon-Franco et al (2003) [125]	Rodentia	Caviidae	Hydrochoerus hydrochaeris	Brazil	1	1	S	H	9.271	0	F	150.73	2030.35
Cañon-Franco et al (2003) [125]	Rodentia	Caviidae	Hydrochoerus hydrochaeris	Brazil	21	30	S	H	9.271	0	F	150.73	2030.35
Cañon-Franco et al (2013) [126]	Carnivora	Felidae	Herpailurus yagouaroundi	Mexico	9	22	I	C	16.866	0	T	73	2250.57
Cañon-Franco et al (2013) [126]	Carnivora	Felidae	Leopardus colocolo	Mexico	1	7	I	C	11.044	0	T	71.458	2592.96
Cañon-Franco et al (2013) [126]	Carnivora	Felidae	Leopardus geoffroyi	Mexico	6	22	I	C	12.821	0	T	74.784	2827.89
Cañon-Franco et al (2013) [126]	Carnivora	Felidae	Leopardus pardalis	Mexico	1	1	I	C	20.573	0	T	80.351	3011.88
Cañon-Franco et al (2013) [126]	Carnivora	Felidae	Leopardus tigrinus	Mexico	8	28	I	C	9.671	0	T	75.697	2190
Cañon-Franco et al (2013) [126]	Carnivora	Felidae	Leopardus wiedii	Mexico	6	10	I	C	2.144	0	T	81.264	2190
Carlson-Bremer et al (2015) [130]	Carnivora	Otariidae	Zalophus californianus	USA	46	1094	S	CP	NA	0	M	334.84	5306.69
Carlsson et al (2019) [131]	Cetartiodactyla	Cervidae	Rangifer tarandus	Canada	5	119	S	H	13.436	0	T	222.5	1825
Carlsson et al (2019) [131]	Cetartiodactyla	Cervidae	Rangifer tarandus	Canada	0	121	S	H	13.436	0	T	222.5	1825
Carlsson et al (2019) [131]	Cetartiodactyla	Cervidae	Rangifer tarandus	Canada	5	81	S	H	13.436	0	T	222.5	1825
Carlsson et al (2019) [131]	Cetartiodactyla	Cervidae	Rangifer tarandus	Canada	0	83	S	H	13.436	0	T	222.5	1825
Carlsson et al (2019) [131]	Cetartiodactyla	Cervidae	Rangifer tarandus	Canada	1	19	S	H	13.436	0	T	222.5	1825
Carlsson et al (2019) [131]	Cetartiodactyla	Cervidae	Rangifer tarandus	Canada	0	32	S	H	13.436	0	T	222.5	1825
Carlsson et al (2019) [131]	Cetartiodactyla	Cervidae	Rangifer tarandus	Canada	1	27	S	H	13.436	0	T	222.5	1825
Carlsson et al (2019) [131]	Cetartiodactyla	Cervidae	Rangifer tarandus	Canada	1	73	S	H	13.436	0	T	222.5	1825
Carlsson et al (2019) [131]	Cetartiodactyla	Cervidae	Rangifer tarandus	Canada	0	74	S	H	13.436	0	T	222.5	1825
Carlsson et al (2019) [131]	Cetartiodactyla	Cervidae	Rangifer tarandus	Greenland	0	41	S	H	13.436	0	T	222.5	1825
Carlsson et al (2019) [131]	Cetartiodactyla	Cervidae	Rangifer tarandus	Greenland	0	36	S	H	13.436	0	T	222.5	1825
Carme et al (2002) [132]	Primates	Atelidae	Alouatta seniculus	French Guiana	2	50	S	H	2.942	0	T	190	3833.16
Carme et al (2002) [132]	Pilosa	Megalonychidae	Choloepus didactylus	French Guiana	0	50	S	H	2.904	0	T	274.315	4669.37
Carme et al (2002) [132]	Rodentia	Erethizontidae	Coendou prehensilis	French Guiana	0	23	S	H	2.241	0	T	203	3031.97
Carme et al (2002) [132]	Rodentia	Cuniculidae	Cuniculus paca	French Guiana	14	23	S	H	3.549	0	T	116	2097.46
Carme et al (2002) [132]	Rodentia	Dasyproctidae	Dasyprocta leporina	French Guiana	10	43	S	H	1.902	0	T	106.39	2098.69
Carme et al (2002) [132]	Cingulata	Dasypodidae	Dasypus novemcinctus	French Guiana	23	50	S	I	12.741	0	T	133	1825
Carme et al (2002) [132]	Didelphimorphia	Didelphidae	Didelphis marsupialis	French Guiana	5	34	S	O	1.145	0	T	14	494.757
Carme et al (2002) [132]	Cetartiodactyla	Tayassuidae	Pecari tajacu	French Guiana	8	13	S	O	5.582	0	T	143.359	2689.58
Carme et al (2002) [132]	Pilosa	Myrmecophagidae	Tamandua tetradactyla	French Guiana	6	13	S	I	13.583	0	T	160	1854.65
Castro-Scholten et al (2021) [134]	Cetartiodactyla	Bovidae	Ammotragus lervia	Spain	1	18	S	H	12.785	0	T	151.807	1825
Castro-Scholten et al (2021) [134]	Cetartiodactyla	Bovidae	Capra pyrenaica	Spain	27	346	S	H	10.159	0	T	150	2471.76
Castro-Scholten et al (2021) [134]	Cetartiodactyla	Cervidae	Capreolus capreolus	Spain	141	356	S	H	5.754	0	T	153	2335.39
Castro-Scholten et al (2021) [134]	Cetartiodactyla	Cervidae	Cervus elaphus	Spain	92	553	S	H	17.291	0	T	244.401	5209.45
Castro-Scholten et al (2021) [134]	Cetartiodactyla	Cervidae	Dama dama	Spain	138	372	S	H	10.405	0	T	233	3286.09
Castro-Scholten et al (2021) [134]	Cetartiodactyla	Bovidae	Rupicapra pyrenaica	Spain	26	186	S	H	7.086	0	T	149.721	2437.9
Chadwick et al (2013) [137]	Carnivora	Mustelidae	Lutra lutra	UK	108	271	S	CP	17.795	0	FM	62.635	2772.96
Chalupský et al (1990) [138]	Lagomorpha	Leporidae	Oryctolagus cuniculus	France	11	197	S	H	1.509	0	T	30.596	1515.35
Cheadle et al (1999) [142]	Carnivora	Felidae	Acinonyx jubatus	Botswana	0	1	S	C	44.448	0	T	90.12	2190
Cheadle et al (1999) [142]	Carnivora	Felidae	Acinonyx jubatus	Namibia	2	6	S	C	44.448	0	T	90.12	2190
Cheadle et al (1999) [142]	Carnivora	Felidae	Panthera leo	Namibia	1	1	S	C	75.485	0	T	109	2190
Cheadle et al (1999) [142]	Carnivora	Felidae	Panthera leo	South Africa	18	18	S	C	75.485	0	T	109	2190
Cheadle et al (1999) [142]	Carnivora	Felidae	Panthera leo	South Africa	5	5	S	C	75.485	0	T	109	2190
Cheadle et al (1999) [142]	Carnivora	Felidae	Panthera leo	South Africa	3	3	S	C	75.485	0	T	109	2190
Cheadle et al (1999) [142]	Carnivora	Felidae	Panthera pardus	Botswana	1	2	S	C	45.51	0	T	97	3400.64
Cheadle et al (1999) [142]	Carnivora	Felidae	Panthera pardus	South Africa	2	2	S	C	45.51	0	T	97	3400.64
Chen et al (2017) [144]	Carnivora	Mustelidae	Melogale moschata	China	12	130	I	O	5.845	0	T	49.104	1627.17
Chen et al (2017) [144]	Carnivora	Mustelidae	Melogale moschata	China	8	52	I	O	5.845	0	T	49.104	1627.17
Chen et al (2017) [144]	Carnivora	Mustelidae	Melogale moschata	China	27	185	I	O	5.845	0	T	49.104	1627.17
Cheng et al (2018) [147]	Carnivora	Herpestidae	Herpestes auropunctatus	West Indies	60	76	I	O	5.737	0	T	49	1472.7
Chomel et al (1994) [151]	Cetartiodactyla	Cervidae	Odocoileus hemionus	USA	1	28	S	H	9.796	0	T	207	2717.43
Chomel et al (1994) [151]	Cetartiodactyla	Cervidae	Odocoileus hemionus	USA	0	11	S	H	9.796	0	T	207	2717.43
Chomel et al (1994) [151]	Cetartiodactyla	Cervidae	Odocoileus hemionus	USA	0	21	S	H	9.796	0	T	207	2717.43
Chomel et al (1994) [151]	Cetartiodactyla	Cervidae	Odocoileus hemionus	USA	2	14	S	H	9.796	0	T	207	2717.43
Chomel et al (1994) [151]	Cetartiodactyla	Cervidae	Odocoileus hemionus	USA	0	12	S	H	9.796	0	T	207	2717.43
Chomel et al (1994) [151]	Cetartiodactyla	Cervidae	Odocoileus hemionus	USA	0	16	S	H	9.796	0	T	207	2717.43
Chomel et al (1994) [151]	Cetartiodactyla	Cervidae	Odocoileus hemionus	USA	4	42	S	H	9.796	0	T	207	2717.43
Chomel et al (1994) [151]	Cetartiodactyla	Cervidae	Odocoileus hemionus	USA	1	18	S	H	9.796	0	T	207	2717.43
Chomel et al (1994) [151]	Cetartiodactyla	Cervidae	Odocoileus hemionus	USA	13	109	S	H	9.796	0	T	207	2717.43
Chomel et al (1994) [151]	Cetartiodactyla	Cervidae	Odocoileus hemionus	USA	0	15	S	H	9.796	0	T	207	2717.43
Chomel et al (1995) [150]	Carnivora	Ursidae	Ursus americanus	USA	6	40	S	O	15.572	1	T	91.008	4734.08
Chomel et al (1995) [150]	Carnivora	Ursidae	Ursus arctos	USA	16	86	S	O	21.623	1	T	103	5976.27
Chomel et al (1995) [150]	Carnivora	Ursidae	Ursus arctos	USA	15	54	S	O	21.623	1	T	103	5976.27
Chomel et al (1995) [150]	Carnivora	Ursidae	Ursus arctos	USA	5	40	S	O	21.623	1	T	103	5976.27
Chomel et al (1995) [150]	Carnivora	Ursidae	Ursus arctos	USA	7	77	S	O	21.623	1	T	103	5976.27
Chomel et al (1995) [150]	Carnivora	Ursidae	Ursus arctos	USA	12	87	S	O	21.623	1	T	103	5976.27
Chomel et al (1995) [150]	Carnivora	Ursidae	Ursus arctos	USA	9	40	S	O	21.623	1	T	103	5976.27
Chomel et al (1995) [150]	Carnivora	Ursidae	Ursus arctos	USA	23	96	S	O	21.623	1	T	103	5976.27
Choudhary et al (2013) [152]	Carnivora	Herpestidae	Herpestes auropunctatus	West Indies	27	91	S	O	5.737	0	T	49	1472.7
Clark et al (1993) [154]	Cetartiodactyla	Bovidae	Ovis canadensis	USA	4	9	S	H	10.892	0	T	180	2634.5
Clark et al (1993) [154]	Cetartiodactyla	Bovidae	Ovis canadensis	USA	4	7	S	H	10.892	0	T	180	2634.5
Clark et al (1993) [154]	Cetartiodactyla	Bovidae	Ovis canadensis	USA	2	6	S	H	10.892	0	T	180	2634.5
Clark et al (1993) [154]	Cetartiodactyla	Bovidae	Ovis canadensis	USA	18	34	S	H	10.892	0	T	180	2634.5
Clark et al (1993) [154]	Cetartiodactyla	Bovidae	Ovis canadensis	USA	4	16	S	H	10.892	0	T	180	2634.5
Clark et al (1993) [154]	Cetartiodactyla	Bovidae	Ovis canadensis	USA	1	43	S	H	10.892	0	T	180	2634.5
Clark et al (1993) [154]	Cetartiodactyla	Bovidae	Ovis canadensis	USA	5	57	S	H	10.892	0	T	180	2634.5
Clark et al (1993) [154]	Cetartiodactyla	Bovidae	Ovis canadensis	USA	1	6	S	H	10.892	0	T	180	2634.5
Clifford et al (2006) [156]	Carnivora	Canidae	Urocyon littoralis	USA	12	78	S	H	1.512	0	T	52.721	1171.66
Clifford et al (2006) [156]	Carnivora	Canidae	Urocyon littoralis	USA	0	70	S	H	1.512	0	T	52.721	1171.66
Clifford et al (2006) [156]	Carnivora	Canidae	Urocyon littoralis	USA	3	58	S	H	1.512	0	T	52.721	1171.66
Clifford et al (2006) [156]	Carnivora	Canidae	Urocyon littoralis	USA	1	43	S	H	1.512	0	T	52.721	1171.66
Closa-Sebastiö et al (2011) [157]	Cetartiodactyla	Suidae	Sus scrofa	Spain	34	78	S	O	15.739	0	T	115.2	2656.07
Closa-Sebastiö et al (2011) [157]	Cetartiodactyla	Suidae	Sus scrofa	Spain	34	75	S	O	15.739	0	T	115.2	2656.07
Closa-Sebastiö et al (2011) [157]	Cetartiodactyla	Suidae	Sus scrofa	Spain	46	109	S	O	15.739	0	T	115.2	2656.07
Coelho et al (2020) [159]	Lagomorpha	Leporidae	Oryctolagus cuniculus	Colombia	19	28	I	H	1.509	0	T	30.596	1515.35
Coelho et al (2014) [158]	Cetartiodactyla	Suidae	Sus scrofa	Portugal	10	51	S	O	15.739	0	T	115.2	2656.07
Coelho et al (2014) [158]	Cetartiodactyla	Suidae	Sus scrofa	Portugal	10	46	S	O	15.739	0	T	115.2	2656.07
Cole et al (2000) [160]	Carnivora	Mustelidae	Enhydra lutris	USA	15	67	S	CP	6.317	0	M	216.096	5475
Costa et al (2012) [166]	Carnivora	Canidae	Canis lupus	Brazil	36	91	S	C	33.953	0	T	62.197	2883.26
Costa et al (2012) [166]	NA	NA	Capra hircus	Brazil	9	11	S	H	40	0	T	150	406
Costa et al (2012) [166]	Rodentia	Muridae	Rattus rattus	Brazil	13	34	S	H	0.437	0	T	22.261	546.199
Costa-Silva et al (2019) [167]	Cetartiodactyla	Delphinidae	Delphinus delphis	Brazil	0	1	I	CP	NA	0	M	296.89	3545.59
Costa-Silva et al (2019) [167]	Cetartiodactyla	Delphinidae	Globicephala macrorhynchus	Brazil	0	3	I	I	NA	0	M	452	8650.5
Costa-Silva et al (2019) [167]	Cetartiodactyla	Delphinidae	Grampus griseus	Brazil	0	1	I	CP	NA	0	M	365.116	7300
Costa-Silva et al (2019) [167]	Cetartiodactyla	Iniidae	Inia geoffrensis	Brazil	0	1	I	CP	NA	0	F	299.186	4810.12
Costa-Silva et al (2019) [167]	Cetartiodactyla	Kogiidae	Kogia breviceps	Brazil	0	2	I	I	39.879	0	M	334.796	4380
Costa-Silva et al (2019) [167]	Cetartiodactyla	Kogiidae	Kogia sima	Brazil	0	7	I	I	31.711	0	M	273.96	4380
Costa-Silva et al (2019) [167]	Cetartiodactyla	Delphinidae	Lagenodelphis hosei	Brazil	0	2	I	CP	NA	0	M	334.796	5691.09
Costa-Silva et al (2019) [167]	Cetartiodactyla	Balaenopteridae	Megaptera novaeangliae	Brazil	0	2	I	O	NA	0	M	348.837	8030
Costa-Silva et al (2019) [167]	Cetartiodactyla	Ziphiidae	Mesoplodon europaeus	Brazil	0	1	I	I	NA	0	M	362.319	7883.05
Costa-Silva et al (2019) [167]	Cetartiodactyla	Delphinidae	Orcinus orca	Brazil	0	1	I	CP	NA	0	M	454.721	9380.5
Costa-Silva et al (2019) [167]	Cetartiodactyla	Delphinidae	Peponocephala electra	Brazil	0	5	I	CP	NA	0	M	365.116	8245.92
Costa-Silva et al (2019) [167]	Cetartiodactyla	Physeteridae	Physeter macrocephalus	Brazil	0	3	I	I	NA	0	M	464.62	9964.5
Costa-Silva et al (2019) [167]	Cetartiodactyla	Iniidae	Pontoporia blainvillei	Brazil	0	102	I	CP	NA	0	M	329.626	4380
Costa-Silva et al (2019) [167]	Cetartiodactyla	Delphinidae	Sotalia guianensis	Brazil	1	27	I	CP	NA	0	FM	343.398	5694
Costa-Silva et al (2019) [167]	Cetartiodactyla	Delphinidae	Stenella clymene	Brazil	0	6	I	CP	NA	0	M	319.472	5079.33
Costa-Silva et al (2019) [167]	Cetartiodactyla	Delphinidae	Stenella coeruleoalba	Brazil	0	2	I	CP	NA	0	M	368.276	7926.62
Costa-Silva et al (2019) [167]	Cetartiodactyla	Delphinidae	Stenella frontalis	Brazil	0	6	I	CP	NA	0	M	350.06	7587.98
Costa-Silva et al (2019) [167]	Cetartiodactyla	Delphinidae	Stenella longirostris	Brazil	0	5	I	CP	NA	0	M	316.534	5098.56
Costa-Silva et al (2019) [167]	Cetartiodactyla	Delphinidae	Steno bredanensis	Brazil	0	3	I	CP	NA	0	M	333.442	6111.19
Costa-Silva et al (2019) [167]	Cetartiodactyla	Delphinidae	Tursiops truncatus	Brazil	1	4	I	CP	NA	0	M	365	6427.88
Cotey et al (2022) [168]	Carnivora	Mustelidae	Lontra canadensis	USA	35	124	I	CP	18.103	0	FM	61.176	3235.12
Cox et al (1981) [169]	Lagomorpha	Leporidae	Lepus europaeus	Australia	0	45	S	H	2.168	0	T	42	730
Cox et al (1981) [169]	Lagomorpha	Leporidae	Oryctolagus cuniculus	Australia	128	1697	S	H	1.509	0	T	30.596	1515.35
Cox et al (2017) [170]	Cetartiodactyla	Cervidae	Cervus elaphus	USA	80	142	S	H	17.291	0	T	244.401	5209.45
Crist et al (1999) [171]	Cetartiodactyla	Cervidae	Odocoileus virginianus	USA	11	28	S	H	10.558	0	T	201.39	2713.88
Crist et al (1999) [171]	Cetartiodactyla	Cervidae	Odocoileus virginianus	USA	29	61	S	H	10.558	0	T	201.39	2713.88
Crist et al (1999) [171]	Cetartiodactyla	Cervidae	Odocoileus virginianus	USA	1	17	S	H	10.558	0	T	201.39	2713.88
Crist et al (1999) [171]	Cetartiodactyla	Cervidae	Odocoileus virginianus	USA	1	1	S	H	10.558	0	T	201.39	2713.88
Crist et al (1999) [171]	Cetartiodactyla	Cervidae	Odocoileus virginianus	USA	16	29	S	H	10.558	0	T	201.39	2713.88
Crist et al (1999) [171]	Cetartiodactyla	Cervidae	Odocoileus virginianus	USA	0	2	S	H	10.558	0	T	201.39	2713.88
Crist et al (1999) [171]	Cetartiodactyla	Cervidae	Odocoileus virginianus	USA	1	1	S	H	10.558	0	T	201.39	2713.88
Crist et al (1999) [171]	Cetartiodactyla	Cervidae	Odocoileus virginianus	USA	6	8	S	H	10.558	0	T	201.39	2713.88
Cruciani et al (2022) [172]	Rodentia	Sciuridae	Sciurus carolinensis	Italy	0	154	S	H	0.756	0	T	44	2778.38
Curi et al (2012) [175]	Carnivora	Canidae	Chrysocyon brachyurus	Brazil	6	8	S	C	5.839	0	T	64	2032.33
da Silva et al (2008) [181]	Cingulata	Chlamyphoridae	Cabassous tatouay	Brazil	0	2	S	I	14.784	0	T	116.362	1997.23
da Silva et al (2008) [181]	Cingulata	Dasypodidae	Dasypus hybridus	Brazil	0	2	S	I	1.325	0	T	124.072	1460
da Silva et al (2008) [181]	Cingulata	Dasypodidae	Dasypus novemcinctus	Brazil	4	31	S	I	12.741	0	T	133	1825
da Silva et al (2008) [181]	Cingulata	Chlamyphoridae	Euphractus sexcinctus	Brazil	0	3	S	I	2.526	0	T	64.66	1825
da Silva et al (2013) [180]	Primates	Cebidae	Sapajus apella	Brazil	0	1	S	H	1.809	0	T	158	5475
da Silva et al (2014) [179]	Primates	Atelidae	Alouatta caraya	Brazil	1	5	S	H	2.697	0	T	187	3750.59
da Silva et al (2014) [179]	Carnivora	Canidae	Cerdocyon thous	Brazil	1	3	S	O	2.772	0	T	56.307	1530.17
da Silva et al (2014) [179]	Carnivora	Canidae	Chrysocyon brachyurus	Brazil	0	3	S	C	5.839	0	T	64	2032.33
da Silva et al (2014) [179]	Rodentia	Caviidae	Hydrochoerus hydrochaeris	Brazil	1	4	S	H	9.271	0	F	150.73	2030.35
da Silva et al (2014) [179]	Carnivora	Felidae	Leopardus pardalis	Brazil	0	1	S	C	20.573	0	T	80.351	3011.88
da Silva et al (2014) [179]	Carnivora	Canidae	Lycalopex vetulus	Brazil	1	6	S	C	14.911	0	T	55.653	1472.9
da Silva et al (2014) [179]	Carnivora	Felidae	Puma concolor	Brazil	1	2	S	C	43.323	0	T	92.3	2693.79
da Silva et al (2014) [179]	Perissodactyla	Tapiridae	Tapirus terrestris	Brazil	1	1	S	H	20.845	0	F	396.86	4015
da Silva et al (2018) [179]	Pilosa	Bradypodidae	Bradypus variegatus	Brazil	0	6	I	H	2.261	0	T	170.84	3472.5
da Silva et al (2018) [179]	Primates	Callitrichidae	Callithrix jacchus	Brazil	0	4	I	H	0.5	0	T	144	2156.52
da Silva et al (2018) [179]	Didelphimorphia	Didelphidae	Caluromys philander	Brazil	0	1	I	H	0.545	0	T	23.995	1043.78
da Silva et al (2018) [179]	Didelphimorphia	Didelphidae	Didelphis albiventris	Brazil	0	1	I	O	1.078	0	T	12	419.558
da Silva et al (2018) [179]	Carnivora	Procyonidae	Nasua nasua	Brazil	0	1	I	O	2.272	0	T	74.03	2778.44
da Silva et al (2018) [179]	Rodentia	Muridae	Rattus rattus	Brazil	0	9	I	H	0.437	0	T	22.261	546.199
da Silva et al (2018) [179]	Pilosa	Myrmecophagidae	Tamandua tetradactyla	Brazil	0	1	I	I	13.583	0	T	160	1854.65
da Silva et al (2018) [179]	Cetartiodactyla	Suidae	Sus scrofa	Brazil	0	11	S	O	15.739	0	T	115.2	2656.07
da Silva et al (2018) [179]	Cetartiodactyla	Suidae	Sus scrofa	Brazil	27	80	S	O	15.739	0	T	115.2	2656.07
da Silva et al (2018) [179]	Cetartiodactyla	Suidae	Sus scrofa	Brazil	20	49	S	O	15.739	0	T	115.2	2656.07
da Silva et al (2018) [179]	Cetartiodactyla	Suidae	Sus scrofa	Brazil	18	27	S	O	15.739	0	T	115.2	2656.07
da Silva et al (2018) [179]	Cetartiodactyla	Suidae	Sus scrofa	Brazil	14	25	S	O	15.739	0	T	115.2	2656.07
da Silva et al (2018) [179]	Cetartiodactyla	Suidae	Sus scrofa	Brazil	21	53	S	O	15.739	0	T	115.2	2656.07
da Silva Yang (2021) [182]	Rodentia	Caviidae	Hydrochoerus hydrochaeris	Brazil	7	21	S	H	9.271	0	F	150.73	2030.35
Dabritz et al (2008) [183]	Rodentia	Heteromyidae	Chaetodipus californicus	USA	0	14	S	H	0.133	0	T	25.211	652.688
Dabritz et al (2008) [183]	Rodentia	Cricetidae	Microtus californicus	USA	0	25	S	H	0.212	0	T	21.18	329.897
Dabritz et al (2008) [183]	Rodentia	Muridae	Mus musculus	USA	0	15	S	H	0.125	0	T	19.6	628.295
Dabritz et al (2008) [183]	Rodentia	Cricetidae	Neotoma fuscipes	USA	0	50	S	H	0.453	0	T	32.127	734.085
Dabritz et al (2008) [183]	Rodentia	Sciuridae	Otospermophilus beecheyi	USA	3	37	S	H	0.782	1	T	28.5	824.997
Dabritz et al (2008) [183]	Rodentia	Cricetidae	Peromyscus boylii	USA	9	29	S	I	0.136	0	T	24.958	229.068
Dabritz et al (2008) [183]	Rodentia	Cricetidae	Peromyscus californicus	USA	50	214	S	I	0.194	1	T	30	658.278
Dabritz et al (2008) [183]	Rodentia	Cricetidae	Peromyscus maniculatus	USA	25	74	S	I	0.125	1	T	26	940.126
Dabritz et al (2008) [183]	Rodentia	Cricetidae	Peromyscus truei	USA	1	11	S	I	0.162	0	T	30.132	639.385
Dabritz et al (2008) [183]	Rodentia	Muridae	Rattus rattus	USA	0	10	S	H	0.437	0	T	22.261	546.199
Dabritz et al (2008) [183]	Rodentia	Cricetidae	Reithrodontomys megalotis	USA	0	44	S	H	0.087	1	T	23.316	202.795
De Craeye et al (2011) [192]	Cetartiodactyla	Cervidae	Capreolus capreolus	Belgium	38	73	S	H	5.754	0	T	153	2335.39
De Craeye et al (2011) [192]	Cetartiodactyla	Cervidae	Capreolus capreolus	Belgium	1	33	I	H	5.754	0	T	153	2335.39
De Craeye et al (2011) [192]	Carnivora	Canidae	Vulpes vulpes	Belgium	21	136	I	O	2.448	0	T	52.352	2105.4
De Craeye et al (2011) [192]	Carnivora	Canidae	Vulpes vulpes	Belgium	10	48	I	O	2.448	0	T	52.352	2105.4
De Craeye et al (2011) [192]	Carnivora	Canidae	Vulpes vulpes	Belgium	26	120	I	O	2.448	0	T	52.352	2105.4
De Craeye et al (2011b) [191]	Carnivora	Mustelidae	Martes martes	Belgium	1	2	I	O	1.225	0	T	30.63	2100.94
De Craeye et al (2011b) [191]	Carnivora	Mustelidae	Mustela putorius	Belgium	2	2	I	C	5.859	0	T	41.49	1652.46
De Craeye et al (2011b) [191]	Rodentia	Cricetidae	Ondatra zibethicus	Belgium	2	10	I	H	1.059	0	F	27.778	1317.65
De Craeye et al (2011b) [191]	Carnivora	Procyonidae	Procyon lotor	Belgium	0	2	I	O	2.59	0	T	63.914	2703.92
De Craeye et al (2011b) [191]	Rodentia	Muridae	Rattus norvegicus	Belgium	19	335	I	H	3.484	0	T	21.61	594.038
de Jesus et al (2017) [193]	Chiroptera	Phyllostomidae	Carollia brevicauda	Brazil	2	10	I	H	NA	0	T	114.949	2093.99
de Jesus et al (2017) [193]	Chiroptera	Phyllostomidae	Carollia perspicillata	Brazil	0	47	I	H	NA	0	T	95	1847.54
de Jesus et al (2017) [193]	Chiroptera	Phyllostomidae	Desmodus rotundus	Brazil	0	36	I	C	NA	0	T	189	2779.8
de Jesus et al (2017) [193]	Chiroptera	Phyllostomidae	Glossophaga soricina	Brazil	0	1	I	H	NA	0	T	107.255	1670.54
de Jesus et al (2017) [193]	Chiroptera	Phyllostomidae	Lonchorhina aurita	Brazil	0	1	I	I	NA	0	T	118.579	2110.98
de Jesus et al (2017) [193]	Chiroptera	Molossidae	Molossus rufus	Brazil	0	1	I	I	NA	1	T	91.509	1498.73
de Jesus et al (2017) [193]	Chiroptera	Phyllostomidae	Trachops cirrhosus	Brazil	0	1	I	O	NA	0	T	111.86	1822.18
de Lima et al (2019) [194]	Rodentia	Caviidae	Kerodon rupestris	Brazil	7	12	S	H	0.985	0	T	75.89	1375.67
de Lima et al (2019) [194]	Rodentia	Muridae	Rattus rattus	Brazil	35	154	S	H	0.437	0	T	22.261	546.199
de Thoisy et al (2001) [201]	Primates	Atelidae	Alouatta seniculus	French Guiana	2	50	S	H	2.942	0	T	190	3833.16
de Thoisy et al (2001) [201]	Primates	Callitrichidae	Saguinus midas	French Guiana	0	25	S	H	0.761	0	T	132.62	2444.77
de Thoisy et al (2003) [200]	Primates	Atelidae	Alouatta seniculus	French Guiana	2	50	S	H	2.942	0	T	190	3833.16
de Thoisy et al (2003) [200]	Pilosa	Megalonychidae	Choloepus didactylus	French Guiana	0	50	S	H	2.904	0	T	274.315	4669.37
de Thoisy et al (2003) [200]	Rodentia	Erethizontidae	Coendou prehensilis	French Guiana	0	19	S	H	2.241	0	T	203	3031.97
de Thoisy et al (2003) [200]	Rodentia	Cuniculidae	Cuniculus paca	French Guiana	22	37	S	H	3.549	0	T	116	2097.46
de Thoisy et al (2003) [200]	Rodentia	Dasyproctidae	Dasyprocta leporina	French Guiana	8	45	S	H	1.902	0	T	106.39	2098.69
de Thoisy et al (2003) [200]	Cingulata	Dasypodidae	Dasypus novemcinctus	French Guiana	22	50	S	I	12.741	0	T	133	1825
de Thoisy et al (2003) [200]	Didelphimorphia	Didelphidae	Didelphis albiventris	French Guiana	3	15	S	O	1.078	0	T	12	419.558
de Thoisy et al (2003) [200]	Didelphimorphia	Didelphidae	Didelphis marsupialis	French Guiana	5	34	S	O	1.145	0	T	14	494.757
de Thoisy et al (2003) [200]	Carnivora	Mustelidae	Eira barbara	French Guiana	5	7	S	O	2.314	0	T	66.655	2686.6
de Thoisy et al (2003) [200]	Didelphimorphia	Didelphidae	Metachirus nudicaudatus	French Guiana	1	13	S	O	0.675	0	T	15.988	687.774
de Thoisy et al (2003) [200]	Rodentia	Dasyproctidae	Myoprocta acouchy	French Guiana	1	26	S	H	0.966	0	T	99	1595.2
de Thoisy et al (2003) [200]	Cetartiodactyla	Tayassuidae	Pecari tajacu	French Guiana	15	22	S	O	5.582	0	T	143.359	2689.58
de Thoisy et al (2003) [200]	Carnivora	Procyonidae	Potos flavus	French Guiana	1	10	S	H	1.724	0	T	115.9	4160.3
de Thoisy et al (2003) [200]	Primates	Callitrichidae	Saguinus midas	French Guiana	0	50	S	H	0.761	0	T	132.62	2444.77
de Thoisy et al (2003) [200]	Pilosa	Myrmecophagidae	Tamandua tetradactyla	French Guiana	5	13	S	I	13.583	0	T	160	1854.65
Deem and Emmons (2005) [203]	Carnivora	Canidae	Chrysocyon brachyurus	Bolivia	1	3	S	C	5.839	0	T	64	2032.33
Deksne and Kirjusina (2013) [205]	Cetartiodactyla	Suidae	Sus scrofa	Latvia	13	83	S	O	15.739	0	T	115.2	2656.07
Deksne and Kirjusina (2013) [205]	Cetartiodactyla	Suidae	Sus scrofa	Latvia	108	211	S	O	15.739	0	T	115.2	2656.07
Deksne and Kirjusina (2013) [205]	Cetartiodactyla	Suidae	Sus scrofa	Latvia	27	111	S	O	15.739	0	T	115.2	2656.07
Deksne and Kirjusina (2013) [205]	Cetartiodactyla	Suidae	Sus scrofa	Latvia	53	201	S	O	15.739	0	T	115.2	2656.07
Deksne et al (2017) [206]	Carnivora	Mustelidae	Martes foina	Latvia and Lithuania (various)	18	34	S	O	1.419	0	T	30	2178.56
Deksne et al (2017) [206]	Carnivora	Mustelidae	Martes martes	Latvia and Lithuania (various)	103	152	S	O	1.225	0	T	30.63	2100.94
Dellarupe et al (2019) [207]	Rodentia	Muridae	Mus musculus	Argentina	18	77	S	H	0.125	0	T	19.6	628.295
Dellarupe et al (2019) [207]	Rodentia	Muridae	Rattus norvegicus	Argentina	15	23	S	H	3.484	0	T	21.61	594.038
Dellarupe et al (2019) [207]	Rodentia	Muridae	Rattus rattus	Argentina	7	22	S	H	0.437	0	T	22.261	546.199
Dideprich et al (1996) [212]	Cetartiodactyla	Suidae	Sus scrofa	USA	33	108	S	O	15.739	0	T	115.2	2656.07
Doby et al (1974) [216]	Rodentia	Muridae	Apodemus flavicollis	France+Portugal	1	68	S	H	0.152	0	T	25.935	513.157
Doby et al (1974) [216]	Rodentia	Muridae	Apodemus sylvaticus	France+Portugal	3	836	S	H	0.134	0	T	23.436	626.648
Doby et al (1974) [216]	Rodentia	Cricetidae	Arvicola amphibius	France+Portugal	0	5	S	H	0.313	0	F	21.24	656.087
Doby et al (1974) [216]	Rodentia	Cricetidae	Arvicola sapidus	France+Portugal	0	5	S	H	0.33	0	F	21.61	594.568
Doby et al (1974) [216]	Chiroptera	Vespertilionidae	Barbastella barbastellus	France+Portugal	0	3	S	I	NA	1	T	84.273	1825
Doby et al (1974) [216]	Rodentia	Cricetidae	Chionomys gud	France+Portugal	0	52	S	H	0.288	0	T	23.08	556.199
Doby et al (1974) [216]	Rodentia	Cricetidae	Cricetus cricetus	France+Portugal	0	42	S	H	0.64	1	T	20	467.017
Doby et al (1974) [216]	Rodentia	Cricetidae	Cricetus cricetus	France+Portugal	0	42	S	H	0.64	1	T	20	467.017
Doby et al (1974) [216]	Eulipotyphla	Soricidae	Crocidura russula	France+Portugal	1	67	S	O	0.7	1	T	29	448.652
Doby et al (1974) [216]	Rodentia	Gliridae	Eliomys quercinus	France+Portugal	0	31	S	O	0.322	1	T	22.97	1013.94
Doby et al (1974) [216]	Chiroptera	Vespertilionidae	Eptesicus serotinus	France+Portugal	0	1	S	I	NA	1	T	66.72	2194.95
Doby et al (1974) [216]	Eulipotyphla	Erinaceidae	Erinaceus europaeus	France+Portugal	1	4	S	O	5.748	1	T	36.068	1608.52
Doby et al (1974) [216]	Rodentia	Gliridae	Glis glis	France+Portugal	0	11	S	H	0.36	1	T	28.19	1152.94
Doby et al (1974) [216]	Lagomorpha	Leporidae	Lepus capensis	France+Portugal	3	67	S	H	1.636	0	T	42.605	1048.23
Doby et al (1974) [216]	Carnivora	Mustelidae	Martes foina	France+Portugal	1	2	S	O	1.419	0	T	30	2178.56
Doby et al (1974) [216]	Rodentia	Cricetidae	Microtus agrestis	France+Portugal	0	44	S	H	0.159	0	T	20.72	465.967
Doby et al (1974) [216]	Rodentia	Cricetidae	Microtus duodecimcostatus	France+Portugal	0	4	S	H	0.132	0	T	21.997	362.979
Doby et al (1974) [216]	Rodentia	Cricetidae	Microtus lusitanicus	France+Portugal	0	4	S	H	0.123	0	T	20.196	353.693
Doby et al (1974) [216]	Rodentia	Cricetidae	Microtus multiplex	France+Portugal	0	7	S	H	0.134	0	T	22.178	367.041
Doby et al (1974) [216]	Rodentia	Cricetidae	Microtus subterraneus	France+Portugal	0	14	S	H	0.116	0	T	21.305	375.428
Doby et al (1974) [216]	Chiroptera	Miniopteridae	Miniopterus schreibersii	France+Portugal	0	4	S	I	NA	1	T	113.44	1995.7
Doby et al (1974) [216]	Rodentia	Muridae	Mus musculus	France+Portugal	2	295	S	H	0.125	0	T	19.6	628.295
Doby et al (1974) [216]	Rodentia	Gliridae	Muscardinus avellanarius	France+Portugal	0	1	S	H	0.146	1	T	24.044	874.731
Doby et al (1974) [216]	Carnivora	Mustelidae	Mustela erminea	France+Portugal	1	6	S	C	2.207	0	T	43.262	1078.78
Doby et al (1974) [216]	Carnivora	Mustelidae	Mustela nivalis	France+Portugal	4	10	S	C	1.494	0	T	36.49	1194.19
Doby et al (1974) [216]	Rodentia	Cricetidae	Myodes glareolus	France+Portugal	0	243	S	H	0.126	0	T	20	577.751
Doby et al (1974) [216]	Rodentia	Cricetidae	Myodes glareolus	France+Portugal	0	243	S	H	0.126	0	T	20	577.751
Doby et al (1974) [216]	Chiroptera	Vespertilionidae	Myotis bechsteinii	France+Portugal	0	4	S	I	NA	1	T	66.013	1825
Doby et al (1974) [216]	Chiroptera	Vespertilionidae	Myotis blythii	France+Portugal	0	2	S	I	NA	1	T	69	2555
Doby et al (1974) [216]	Chiroptera	Vespertilionidae	Myotis daubentonii	France+Portugal	1	2	S	I	NA	1	T	54.285	3298.5
Doby et al (1974) [216]	Chiroptera	Vespertilionidae	Myotis emarginatus	France+Portugal	0	4	S	I	NA	1	T	65.325	2542.77
Doby et al (1974) [216]	Chiroptera	Vespertilionidae	Myotis myotis	France+Portugal	0	2	S	I	NA	1	T	69	2847
Doby et al (1974) [216]	Chiroptera	Vespertilionidae	Myotis mystacinus	France+Portugal	0	2	S	I	NA	1	T	67.273	2864.16
Doby et al (1974) [216]	Chiroptera	Vespertilionidae	Myotis nattereri	France+Portugal	0	1	S	I	NA	1	T	71.208	2608.99
Doby et al (1974) [216]	Chiroptera	Vespertilionidae	Pipistrellus pipistrellus	France+Portugal	0	1	S	I	NA	1	T	42	1962.54
Doby et al (1974) [216]	Chiroptera	Vespertilionidae	Plecotus austriacus	France+Portugal	0	2	S	I	NA	1	T	65.06	2333.32
Doby et al (1974) [216]	Rodentia	Muridae	Rattus rattus	France+Portugal	1	40	S	H	0.437	0	T	22.261	546.199
Doby et al (1974) [216]	Chiroptera	Rhinolophidae	Rhinolophus euryale	France+Portugal	0	3	S	I	NA	1	T	90	3285
Doby et al (1974) [216]	Chiroptera	Rhinolophidae	Rhinolophus ferrumequinum	France+Portugal	0	4	S	I	NA	1	T	85.62	3285
Doby et al (1974) [216]	Chiroptera	Rhinolophidae	Rhinolophus hipposideros	France+Portugal	0	0	S	I	NA	1	T	71.255	2589.76
Doby et al (1974) [216]	Rodentia	Sciuridae	Sciurus vulgaris	France+Portugal	0	1	S	H	0.575	0	T	38	1612.75
Doby et al (1974) [216]	Eulipotyphla	Soricidae	Sorex araneus	France+Portugal	0	26	S	O	0.075	0	T	21	524.782
Doby et al (1974) [216]	Eulipotyphla	Talpidae	Talpa caeca	France+Portugal	0	1	S	I	1.779	0	T	35.93	724.518
Doby et al (1974) [216]	Eulipotyphla	Talpidae	Talpa europaea	France+Portugal	0	29	S	I	2.208	0	T	31.336	1000.1
Dodd et al (2014) [217]	Chiroptera	Vespertilionidae	Pipistrellus pipistrellus	UK	7	71	I	I	NA	1	T	42	1962.54
Dodd et al (2014) [217]	Chiroptera	Vespertilionidae	Pipistrellus pygmaeus	UK	1	6	I	I	NA	1	T	42	2205.36
Dorion et al (2021) [221]	Carnivora	Ursidae	Ursus americanus	USA	62	170	S	O	15.572	1	T	91.008	4734.08
dos Santos (2022) [222]	Primates	Atelidae	Alouatta caraya	Brazil	9	63	S	H	2.697	0	T	187	3750.59
dos Santos (2022) [222]	Primates	Atelidae	Alouatta guariba	Brazil	7	39	S	H	2.622	0	T	181.235	3738.85
dos Santos (2022) [222]	Primates	Cebidae	Sapajus nigritus	Brazil	2	3	S	H	1.809	0	T	158	5840
Dubey (1983) [249]	Rodentia	Castoridae	Castor canadensis	USA	1	27	S	H	5.496	0	F	114.439	2657.6
Dubey (1983) [249]	Rodentia	Cricetidae	Microtus longicaudus	USA	0	6	S	H	0.161	0	T	22.416	388.865
Dubey (1983) [249]	Rodentia	Cricetidae	Microtus pennsylvanicus	USA	0	52	S	H	0.177	0	T	21.273	128.979
Dubey (1983) [249]	Rodentia	Muridae	Mus musculus	USA	0	13	S	H	0.125	0	T	19.6	628.295
Dubey (1983) [249]	Rodentia	Cricetidae	Myodes gapperi	USA	0	4	S	H	0.132	0	T	17.979	266.654
Dubey (1983) [249]	Rodentia	Cricetidae	Ondatra zibethicus	USA	0	84	S	H	1.059	0	F	27.778	1317.65
Dubey (1983) [249]	Rodentia	Cricetidae	Peromyscus maniculatus	USA	0	99	S	I	0.125	1	T	26	940.126
Dubey (1983) [249]	Eulipotyphla	Soricidae	Sorex cinereus	USA	0	3	S	O	0.489	0	T	18.11	331.583
Dubey (1983) [249]	Eulipotyphla	Soricidae	Sorex palustris	USA	0	4	S	O	0.767	0	T	21.913	273.193
Dubey (1983) [249]	Eulipotyphla	Soricidae	Sorex vagrans	USA	0	5	S	O	0.511	0	T	20.261	542.73
Dubey (1983) [249]	Rodentia	Sciuridae	Neotamias amoenus	USA	0	3	S	H	0.213	0	T	29.828	806.042
Dubey (1983) [249]	Rodentia	Sciuridae	Urocitellus richardsonii	USA	0	500	S	H	0.52	1	T	22.8	921.798
Dubey (1983) [249]	Rodentia	Dipodidae	Zapus princeps	USA	0	4	S	H	0.148	1	T	18.11	1074.99
Dubey & Foreyt (2000) [234]	Cetartiodactyla	Bovidae	Ovis canadensis	Canada	0	5	S	H	10.892	0	T	180	2634.5
Dubey & Foreyt (2000) [234]	Cetartiodactyla	Bovidae	Ovis canadensis	USA	20	411	S	H	10.892	0	T	180	2634.5
Dubey & Foreyt (2000) [234]	Cetartiodactyla	Bovidae	Ovis canadensis	USA	1	24	S	H	10.892	0	T	180	2634.5
Dubey & Foreyt (2000) [234]	Cetartiodactyla	Bovidae	Ovis canadensis	USA	0	22	S	H	10.892	0	T	180	2634.5
Dubey & Foreyt (2000) [234]	Cetartiodactyla	Bovidae	Ovis canadensis	USA	1	107	S	H	10.892	0	T	180	2634.5
Dubey & Foreyt (2000) [234]	Cetartiodactyla	Bovidae	Ovis canadensis	USA	1	70	S	H	10.892	0	T	180	2634.5
Dubey & Foreyt (2000) [234]	Cetartiodactyla	Bovidae	Ovis canadensis	USA	1	8	S	H	10.892	0	T	180	2634.5
Dubey et al (1992) [236]	Carnivora	Procyonidae	Procyon lotor	USA	20	30	S	O	2.59	0	T	63.914	2703.92
Dubey et al (1992) [236]	Carnivora	Procyonidae	Procyon lotor	USA	33	45	S	O	2.59	0	T	63.914	2703.92
Dubey et al (1992) [236]	Carnivora	Procyonidae	Procyon lotor	USA	67	119	S	O	2.59	0	T	63.914	2703.92
Dubey et al (1992) [236]	Carnivora	Procyonidae	Procyon lotor	USA	45	93	S	O	2.59	0	T	63.914	2703.92
Dubey et al (1992) [236]	Carnivora	Procyonidae	Procyon lotor	USA	25	72	S	O	2.59	0	T	63.914	2703.92
Dubey et al (1992) [236]	Carnivora	Procyonidae	Procyon lotor	USA	25	68	S	O	2.59	0	T	63.914	2703.92
Dubey et al (1994) [236]	Carnivora	Ursidae	Ursus americanus	USA	257	332	S	O	15.572	1	T	91.008	4734.08
Dubey et al (1995) [236]	Didelphimorphia	Didelphidae	Didelphis virginiana	USA	14	69	S	O	1.283	0	T	12.345	745.99
Dubey et al (1995) [236]	Didelphimorphia	Didelphidae	Didelphis virginiana	USA	15	59	S	O	1.283	0	T	12.345	745.99
Dubey et al (1995) [236]	Carnivora	Mephitidae	Mephitis mephitis	USA	4	10	S	O	1.922	0	T	63	1735.56
Dubey et al (1995) [236]	Carnivora	Mephitidae	Mephitis mephitis	USA	3	8	S	O	1.922	0	T	63	1735.56
Dubey et al (1995) [236]	Rodentia	Muridae	Mus musculus	USA	6	577	S	H	0.125	0	T	19.6	628.295
Dubey et al (1995) [236]	Rodentia	Muridae	Mus musculus	USA	20	666	S	H	0.125	0	T	19.6	628.295
Dubey et al (1995) [236]	Carnivora	Procyonidae	Procyon lotor	USA	80	126	S	O	2.59	0	T	63.914	2703.92
Dubey et al (1995) [236]	Carnivora	Procyonidae	Procyon lotor	USA	46	62	S	O	2.59	0	T	63.914	2703.92
Dubey et al (1995) [236]	Rodentia	Muridae	Rattus rattus	USA	0	22	S	H	0.437	0	T	22.261	546.199
Dubey et al (1995) [236]	Rodentia	Muridae	Rattus rattus	USA	6	73	S	H	0.437	0	T	22.261	546.199
Dubey et al (1995a) [237]	Carnivora	Ursidae	Ursus americanus	USA	22	28	S	O	15.572	1	T	91.008	4734.08
Dubey et al (1999) [255]	Carnivora	Canidae	Canis latrans	USA	99	161	S	C	21.094	0	T	62.394	2569.03
Dubey et al (1999) [255]	Carnivora	Canidae	Canis latrans	USA	29	55	S	C	21.094	0	T	62.394	2569.03
Dubey et al (1999) [255]	Carnivora	Canidae	Canis latrans	USA	2	5	S	C	21.094	0	T	62.394	2569.03
Dubey et al (1999) [255]	Carnivora	Canidae	Canis latrans	USA	1	1	S	C	21.094	0	T	62.394	2569.03
Dubey et al (1999) [255]	Carnivora	Canidae	Urocyon cinereoargenteus	USA	73	87	S	H	2.34	0	T	61.48	1955.55
Dubey et al (1999) [255]	Carnivora	Canidae	Urocyon cinereoargenteus	USA	2	3	S	H	2.34	0	T	61.48	1955.55
Dubey et al (1999) [255]	Carnivora	Canidae	Urocyon cinereoargenteus	USA	1	4	S	H	2.34	0	T	61.48	1955.55
Dubey et al (1999) [255]	Carnivora	Canidae	Urocyon cinereoargenteus	USA	1	2	S	H	2.34	0	T	61.48	1955.55
Dubey et al (1999) [255]	Carnivora	Canidae	Urocyon cinereoargenteus	USA	1	1	S	H	2.34	0	T	61.48	1955.55
Dubey et al (1999) [255]	Carnivora	Canidae	Vulpes vulpes	USA	194	224	S	O	2.448	0	T	52.352	2105.4
Dubey et al (1999) [255]	Carnivora	Canidae	Vulpes vulpes	USA	21	28	S	O	2.448	0	T	52.352	2105.4
Dubey et al (1999) [255]	Carnivora	Canidae	Vulpes vulpes	USA	2	2	S	O	2.448	0	T	52.352	2105.4
Dubey et al (1999) [255]	Carnivora	Canidae	Vulpes vulpes	USA	1	1	S	O	2.448	0	T	52.352	2105.4
Dubey et al (1999) [255]	Carnivora	Canidae	Vulpes vulpes	USA	25	28	S	O	2.448	0	T	52.352	2105.4
Dubey et al (2003) [246]	Cetartiodactyla	Monodontidae	Delphinapterus leucas	USA	0	3	S	CP	NA	0	M	409.06	5659.88
Dubey et al (2003) [246]	Cetartiodactyla	Monodontidae	Delphinapterus leucas	USA	91	94	S	CP	NA	0	M	409.06	5659.88
Dubey et al (2003) [246]	Cetartiodactyla	Monodontidae	Delphinapterus leucas	USA	47	47	S	CP	NA	0	M	409.06	5659.88
Dubey et al (2003) [246]	Carnivora	Mustelidae	Enhydra lutris	USA	82	100	S	CP	6.317	0	M	216.096	5475
Dubey et al (2003) [246]	Carnivora	Mustelidae	Enhydra lutris	USA	18	30	S	CP	6.317	0	M	216.096	5475
Dubey et al (2003) [246]	Carnivora	Mustelidae	Enhydra lutris	USA	7	15	S	CP	6.317	0	M	216.096	5475
Dubey et al (2003) [246]	Carnivora	Phocidae	Erignathus barbatus	USA	4	8	S	CP	NA	0	M	275.169	6935
Dubey et al (2003) [246]	Carnivora	Phocidae	Histriophoca fasciata	USA	0	14	S	CP	NA	0	M	299.18	3650
Dubey et al (2003) [246]	Carnivora	Odobenidae	Odobenus rosmarus	USA	3	53	S	CP	44.806	0	M	353.702	5529.75
Dubey et al (2003) [246]	Carnivora	Phocidae	Phoca largha	USA	1	9	S	CP	NA	0	M	270.77	6935
Dubey et al (2003) [246]	Carnivora	Phocidae	Phoca vitulina	USA	51	311	S	CP	NA	0	FM	253.57	5413.68
Dubey et al (2003) [246]	Carnivora	Phocidae	Pusa hispida	USA	5	32	S	CP	NA	0	FM	251	6803.81
Dubey et al (2003) [246]	Carnivora	Otariidae	Zalophus californianus	USA	8	27	S	CP	NA	0	M	334.84	5306.69
Dubey et al (2003) [246]	Carnivora	Otariidae	Zalophus californianus	USA	11	18	S	CP	NA	0	M	334.84	5306.69
Dubey et al (2004) [226]	Carnivora	Canidae	Canis latrans	USA	1	1	S	C	21.094	0	T	62.394	2569.03
Dubey et al (2004) [226]	Carnivora	Felidae	Lynx rufus	USA	5	6	S	C	19.487	0	T	66	3810.03
Dubey et al (2004) [226]	Cetartiodactyla	Cervidae	Odocoileus virginianus	USA	34	73	S	H	10.558	0	T	201.39	2713.88
Dubey et al (2004) [226]	Carnivora	Procyonidae	Procyon lotor	USA	39	75	S	O	2.59	0	T	63.914	2703.92
Dubey et al (2004) [226]	Carnivora	Canidae	Urocyon cinereoargenteus	USA	1	2	S	H	2.34	0	T	61.48	1955.55
Dubey et al (2004) [226]	Carnivora	Ursidae	Ursus americanus	USA	66	80	S	O	15.572	1	T	91.008	4734.08
Dubey et al (2004) [226]	Carnivora	Canidae	Vulpes vulpes	USA	1	1	S	O	2.448	0	T	52.352	2105.4
Dubey et al (2007) [227]	Carnivora	Canidae	Canis latrans	USA	18	35	S	C	21.094	0	T	62.394	2569.03
Dubey et al (2007) [227]	Carnivora	Canidae	Canis latrans	USA	18	35	S	C	21.094	0	T	62.394	2569.03
Dubey et al (2007) [227]	Carnivora	Mephitidae	Mephitis mephitis	USA	5	7	S	O	1.922	0	T	63	1735.56
Dubey et al (2007) [227]	Carnivora	Mephitidae	Mephitis mephitis	USA	5	7	S	O	1.922	0	T	63	1735.56
Dubey et al (2007) [227]	Carnivora	Procyonidae	Procyon lotor	USA	32	54	S	O	2.59	0	T	63.914	2703.92
Dubey et al (2007) [227]	Carnivora	Procyonidae	Procyon lotor	USA	32	54	S	O	2.59	0	T	63.914	2703.92
Dubey et al (2008) [240]	Cetartiodactyla	Cervidae	Odocoileus hemionus	USA	14	43	S	H	9.796	0	T	207	2717.43
Dubey et al (2008) [240]	Cetartiodactyla	Cervidae	Odocoileus hemionus	USA	0	42	S	H	9.796	0	T	207	2717.43
Dubey et al (2008) [240]	Cetartiodactyla	Delphinidae	Tursiops truncatus	USA	27	52	S	CP	NA	0	M	365	6427.88
Dubey et al (2009) [238]	Didelphimorphia	Didelphidae	Didelphis virginiana	Mexico	11	66	S	O	1.283	0	T	12.345	745.99
Dubey et al (2009) [238]	Cetartiodactyla	Cervidae	Odocoileus virginianus	USA	20	62	S	H	10.558	0	T	201.39	2713.88
Dubey et al (2009) [238]	Cetartiodactyla	Cervidae	Odocoileus virginianus	USA	91	170	S	H	10.558	0	T	201.39	2713.88
Dubey et al (2009) [238]	Rodentia	Sciuridae	Otospermophilus variegatus	Mexico	0	69	S	H	0.846	1	T	30	1382.74
Dubey et al (2009) [238]	Rodentia	Muridae	Rattus rattus	Mexico	2	249	S	H	0.437	0	T	22.261	546.199
Dubey et al (2010) [241]	Carnivora	Ursidae	Ursus americanus	USA	1	7	S	O	15.572	1	T	91.008	4734.08
Dubey et al (2011) [248]	Carnivora	Canidae	Canis latrans	0	0	6	S	C	21.094	0	T	62.394	2569.03
Dubey et al (2011) [248]	Carnivora	Canidae	Canis latrans	0	2	4	S	C	21.094	0	T	62.394	2569.03
Dubey et al (2011) [248]	Carnivora	Canidae	Canis latrans	0	4	10	S	C	21.094	0	T	62.394	2569.03
Dubey et al (2011) [248]	Carnivora	Canidae	Canis latrans	0	27	41	S	C	21.094	0	T	62.394	2569.03
Dubey et al (2011) [248]	Carnivora	Canidae	Canis latrans	0	9	11	S	C	21.094	0	T	62.394	2569.03
Dubey et al (2011) [248]	Carnivora	Canidae	Canis latrans	0	14	53	S	C	21.094	0	T	62.394	2569.03
Dubey et al (2011) [248]	Didelphimorphia	Didelphidae	Didelphis virginiana	0	1	3	S	O	1.283	0	T	12.345	745.99
Dubey et al (2011) [248]	Carnivora	Mustelidae	Enhydra lutris	0	10	13	S	CP	6.317	0	M	216.096	5475
Dubey et al (2011) [248]	Rodentia	Cricetidae	Neotoma micropus	0	3	66	S	H	0.441	0	T	34.697	405.284
Dubey et al (2011) [248]	Carnivora	Procyonidae	Procyon lotor	0	6	7	S	O	2.59	0	T	63.914	2703.92
Dubey et al (2011) [248]	Carnivora	Procyonidae	Procyon lotor	0	7	20	S	O	2.59	0	T	63.914	2703.92
Dubey et al (2011) [248]	Cetartiodactyla	Delphinidae	Tursiops truncatus	0	18	107	S	CP	NA	0	M	365	6427.88
Dubey et al (2011) [248]	Carnivora	Ursidae	Ursus arctos	USA	0	1	S	O	21.623	1	T	103	5976.27
Dubey et al (2011) [248]	Carnivora	Canidae	Vulpes lagopus	USA	3	3	S	C	12.176	0	M	52.495	1871.19
Dubey et al (2011) [248]	Carnivora	Canidae	Vulpes vulpes	USA	13	18	S	O	2.448	0	T	52.352	2105.4
Dubey et al (2013) [233]	Carnivora	Canidae	Canis lupus	USA	130	248	S	C	33.953	0	T	62.197	2883.26
Dubey et al (2014) [244]	Carnivora	Canidae	Canis latrans	USA	92	266	S	C	21.094	0	T	62.394	2569.03
Dubey et al (2014) [244]	Cetartiodactyla	Cervidae	Odocoileus virginianus	USA	49	79	S	H	10.558	0	T	201.39	2713.88
Dubey et al (2014) [247]	Carnivora	Canidae	Vulpes vulpes	USA	17	20	S	O	2.448	0	T	52.352	2105.4
Dubey et al (2015) [251]	Carnivora	Ursidae	Ursus americanus	0	1	3	S	O	15.572	1	T	91.008	4734.08
Dubey et al (2015) [251]	Carnivora	Ursidae	Ursus americanus	0	6	7	S	O	15.572	1	T	91.008	4734.08
Dubey et al (2015) [251]	Carnivora	Ursidae	Ursus americanus	0	7	20	S	O	15.572	1	T	91.008	4734.08
Dubey et al (2015) [251]	Carnivora	Ursidae	Ursus americanus	0	0	6	S	O	15.572	1	T	91.008	4734.08
Dubey et al (2015) [251]	Carnivora	Ursidae	Ursus americanus	0	2	4	S	O	15.572	1	T	91.008	4734.08
Dubey et al (2016) [250]	Carnivora	Ursidae	Ursus americanus	0	4	10	S	O	15.572	1	T	91.008	4734.08
Dubey et al (2016) [250]	Carnivora	Ursidae	Ursus americanus	0	3	66	S	O	15.572	1	T	91.008	4734.08
Dubey et al (2016) [250]	Carnivora	Ursidae	Ursus americanus	0	27	41	S	O	15.572	1	T	91.008	4734.08
Dubey et al (2016) [250]	Carnivora	Ursidae	Ursus americanus	0	9	11	S	O	15.572	1	T	91.008	4734.08
Dubey et al (2016) [250]	Carnivora	Ursidae	Ursus americanus	0	14	53	S	O	15.572	1	T	91.008	4734.08
Dubey et al (2016) [250]	Carnivora	Ursidae	Ursus americanus	USA	0	1	S	O	15.572	1	T	91.008	4734.08
Dubey et al (2016) [250]	Carnivora	Ursidae	Ursus americanus	0	10	13	S	O	15.572	1	T	91.008	4734.08
Dubey et al (2016) [250]	Carnivora	Ursidae	Ursus americanus	USA	3	3	S	O	15.572	1	T	91.008	4734.08
Dubey et al (2016) [250]	Carnivora	Ursidae	Ursus americanus	USA	13	18	S	O	15.572	1	T	91.008	4734.08
Dubey et al (2016) [250]	Carnivora	Ursidae	Ursus americanus	0	18	107	S	O	15.572	1	T	91.008	4734.08
Dubey et al (2016) [250]	Carnivora	Ursidae	Ursus americanus	USA	4	5	S	O	15.572	1	T	91.008	4734.08
Dubey et al (2016) [250]	Carnivora	Ursidae	Ursus americanus	USA	84	112	S	O	15.572	1	T	91.008	4734.08
Dubey et al (2016) [250]	Carnivora	Ursidae	Ursus americanus	USA	2	4	S	O	15.572	1	T	91.008	4734.08
Dubey et al (2016) [250]	Carnivora	Ursidae	Ursus americanus	USA	9	9	S	O	15.572	1	T	91.008	4734.08
Dubey et al (2016) [250]	Carnivora	Ursidae	Ursus americanus	USA	13	14	S	O	15.572	1	T	91.008	4734.08
Dubey et al (2016) [250]	Carnivora	Ursidae	Ursus americanus	USA	15	35	S	O	15.572	1	T	91.008	4734.08
Dubey et al (2016) [250]	Carnivora	Ursidae	Ursus americanus	USA	2	3	S	O	15.572	1	T	91.008	4734.08
Dubey et al (2016) [250]	Carnivora	Ursidae	Ursus americanus	USA	11	11	S	O	15.572	1	T	91.008	4734.08
Dubey et al (2016) [250]	Carnivora	Ursidae	Ursus americanus	USA	2	2	S	O	15.572	1	T	91.008	4734.08
Dubey et al (2016) [250]	Carnivora	Ursidae	Ursus americanus	USA	4	4	S	O	15.572	1	T	91.008	4734.08
Dubey et al (2016) [250]	Carnivora	Ursidae	Ursus americanus	USA	20	22	S	O	15.572	1	T	91.008	4734.08
Dubey et al (2016) [250]	Carnivora	Ursidae	Ursus americanus	USA	4	4	S	O	15.572	1	T	91.008	4734.08
Dubey et al (2016) [250]	Carnivora	Ursidae	Ursus americanus	USA	5	5	S	O	15.572	1	T	91.008	4734.08
Dubey et al (2016) [250]	Carnivora	Ursidae	Ursus americanus	USA	1	1	S	O	15.572	1	T	91.008	4734.08
Dubey et al (2016) [250]	Carnivora	Ursidae	Ursus americanus	USA	1	1	S	O	15.572	1	T	91.008	4734.08
Dubey et al (2016) [250]	Carnivora	Ursidae	Ursus americanus	USA	2	2	S	O	15.572	1	T	91.008	4734.08
Dubey et al (2016) [250]	Carnivora	Ursidae	Ursus americanus	USA	11	12	S	O	15.572	1	T	91.008	4734.08
Dubey et al (2017) [231]	Cetartiodactyla	Cervidae	Cervus elaphus	USA	47	58	S	H	17.291	0	T	244.401	5209.45
Dubey et al (2017) [231]	Cetartiodactyla	Cervidae	Cervus elaphus	USA	6	9	S	H	17.291	0	T	244.401	5209.45
Dubey et al (2017) [231]	Cetartiodactyla	Cervidae	Cervus elaphus	USA	45	70	S	H	17.291	0	T	244.401	5209.45
Dubey et al (2017) [231]	Cetartiodactyla	Cervidae	Cervus elaphus	USA	4	9	S	H	17.291	0	T	244.401	5209.45
Dubey et al (2017) [231]	Cetartiodactyla	Cervidae	Cervus elaphus	USA	117	168	S	H	17.291	0	T	244.401	5209.45
Dubey et al (2017) [231]	Cetartiodactyla	Cervidae	Cervus elaphus	USA	2	3	S	H	17.291	0	T	244.401	5209.45
Dubey et al (2020) [232]	Cetartiodactyla	Cervidae	Odocoileus virginianus	USA	329	914	S	H	10.558	0	T	201.39	2713.88
Dubey et al (1997) [242]	Cetartiodactyla	Suidae	Sus scrofa	USA	1	12	S	O	15.739	0	T	115.2	2656.07
Dubey et al (1997) [242]	Cetartiodactyla	Suidae	Sus scrofa	USA	4	30	S	O	15.739	0	T	115.2	2656.07
Dubey et al (1997) [242]	Cetartiodactyla	Suidae	Sus scrofa	USA	5	26	S	O	15.739	0	T	115.2	2656.07
Dubey et al (1997) [242]	Cetartiodactyla	Suidae	Sus scrofa	USA	2	6	S	O	15.739	0	T	115.2	2656.07
Dubey et al (1997) [242]	Cetartiodactyla	Suidae	Sus scrofa	USA	4	28	S	O	15.739	0	T	115.2	2656.07
Dubey et al (1997) [242]	Cetartiodactyla	Suidae	Sus scrofa	USA	4	12	S	O	15.739	0	T	115.2	2656.07
Dubey et al (1997) [242]	Cetartiodactyla	Suidae	Sus scrofa	USA	11	1264	S	O	15.739	0	T	115.2	2656.07
Dubey et al (1997) [242]	Cetartiodactyla	Suidae	Sus scrofa	USA	2	34	S	O	15.739	0	T	115.2	2656.07
Dubey et al (1997) [242]	Cetartiodactyla	Suidae	Sus scrofa	USA	0	3	S	O	15.739	0	T	115.2	2656.07
Dubey et al (1997) [242]	Cetartiodactyla	Suidae	Sus scrofa	USA	8	17	S	O	15.739	0	T	115.2	2656.07
Dubey et al (1997) [242]	Cetartiodactyla	Suidae	Sus scrofa	USA	1	2	S	O	15.739	0	T	115.2	2656.07
Dunbar et al (1998) [256]	Carnivora	Ursidae	Ursus americanus	USA	37	66	S	O	15.572	1	T	91.008	4734.08
Ebani et al (2016) [259]	Cetartiodactyla	Cervidae	Capreolus capreolus	Italy	1	72	I	H	5.754	0	T	153	2335.39
Ebani et al (2022) [258]	Lagomorpha	Leporidae	Lepus europaeus	Italy	3	222	S	H	2.168	0	T	42	730
Edelhofer et al (1989) [262]	Cetartiodactyla	Cervidae	Capreolus capreolus	Austria	5	40	S	H	5.754	0	T	153	2335.39
Ekanayake et al (2004) [263]	Primates	Cercopithecidae	Macaca sinica	Sri Lanka	5	45	S	H	2.363	0	T	166.45	4745
Ekanayake et al (2004) [263]	Primates	Cercopithecidae	Macaca sinica	Sri Lanka	7	46	S	H	2.363	0	T	166.45	4745
Ekanayake et al (2004) [263]	Primates	Cercopithecidae	Macaca sinica	Sri Lanka	3	26	S	H	2.363	0	T	166.45	4745
Ekanayake et al (2004) [263]	Primates	Cercopithecidae	Macaca sinica	Sri Lanka	6	53	S	H	2.363	0	T	166.45	4745
El Nahal et al (1982) [264]	Rodentia	Muridae	Rattus norvegicus	Egypt	8	60	S	H	3.484	0	T	21.61	594.038
Elias et al (2022) [269]	Primates	Atelidae	Alouatta juara	Brazil	0	2	S	H	2.942	0	T	190	3833.16
Elias et al (2022) [269]	Primates	Atelidae	Alouatta seniculus	Brazil	0	1	S	H	2.942	0	T	190	3833.16
Elias et al (2022) [269]	Primates	Atelidae	Alouatta seniculus	Brazil	0	1	S	H	2.942	0	T	190	3833.16
Elias et al (2022) [269]	Primates	Atelidae	Ateles chamek	Brazil	0	2	S	H	3.162	0	T	204.461	5475
Elias et al (2022) [269]	Primates	Atelidae	Ateles chamek	Brazil	0	1	S	H	3.162	0	T	204.461	5475
Elias et al (2022) [269]	Primates	Pitheciidae	Cacajao calvus	Brazil	0	2	S	H	2.085	0	T	182	3650
Elias et al (2022) [269]	Primates	Pitheciidae	Plecturocebus cupreus	Brazil	0	1	S	H	1.082	0	T	147.5	3017.69
Elias et al (2022) [269]	Primates	Pitheciidae	Cheracebus torquatus	Brazil	0	1	S	H	1.134	0	T	156.483	3085.72
Elias et al (2022) [269]	Primates	Cebidae	Cebus albifrons	Brazil	0	1	S	H	1.75	0	T	158	5508.65
Elias et al (2022) [269]	Primates	Atelidae	Lagothrix lagothricha	Brazil	0	1	S	H	2.908	0	T	223.99	5475
Elias et al (2022) [269]	Primates	Callitrichidae	Leontocebus fuscicollis	Brazil	0	1	S	I	0.635	0	T	148	3218.31
Elias et al (2022) [269]	Primates	Callitrichidae	Leontocebus fuscicollis	Brazil	0	1	S	I	0.635	0	T	148	3218.31
Elias et al (2022) [269]	Primates	Pitheciidae	Pithecia hirsuta	Brazil	0	1	S	H	1.56	0	T	160.097	3359.63
Elias et al (2022) [269]	Primates	Pitheciidae	Pithecia hirsuta	Brazil	0	1	S	H	1.56	0	T	160.097	3359.63
Elias et al (2022) [269]	Primates	Callitrichidae	Saguinus mystax	Brazil	0	1	S	H	0.758	0	T	148.28	2701.53
Elias et al (2022) [269]	Primates	Cebidae	Saimiri cassiquiarensis	Brazil	0	1	S	H	0.961	0	T	164.09	3789.32
Elias et al (2022) [269]	Primates	Cebidae	Saimiri cassiquiarensis	Brazil	0	1	S	H	0.961	0	T	164.09	3789.32
Elias et al (2022) [269]	Primates	Cebidae	Saimiri sciureus	Brazil	0	1	S	H	0.961	0	T	164.09	3789.32
Elias et al (2022) [269]	Primates	Cebidae	Sapajus apella	Brazil	0	1	S	H	1.809	0	T	158	5475
Elliott et al (1994) [270]	Cetartiodactyla	Bovidae	Ovis canadensis	USA	230	998	S	H	10.892	0	T	180	2634.5
Etougbétché et al (2022) [272]	Rodentia	Nesomyidae	Cricetomys gambianus	Benin	1	7	I	H	1.33	0	T	34	1040.31
Etougbétché et al (2022) [272]	Eulipotyphla	Soricidae	Crocidura olivieri	Benin	5	39	I	O	1.281	0	T	25	475.525
Etougbétché et al (2022) [272]	Eulipotyphla	Soricidae	Crocidura olivieri	Benin	9	49	I	O	1.281	0	T	25	475.525
Etougbétché et al (2022) [272]	Eulipotyphla	Soricidae	Crocidura olivieri	Benin	10	34	I	O	1.281	0	T	25	475.525
Etougbétché et al (2022) [272]	Eulipotyphla	Soricidae	Crocidura olivieri	Benin	11	57	I	O	1.281	0	T	25	475.525
Etougbétché et al (2022) [272]	Rodentia	Muridae	Mastomys natalensis	Benin	1	12	I	I	0.185	0	T	23.538	464.308
Etougbétché et al (2022) [272]	Rodentia	Muridae	Mastomys natalensis	Benin	1	3	I	I	0.185	0	T	23.538	464.308
Etougbétché et al (2022) [272]	Rodentia	Muridae	Mastomys natalensis	Benin	1	7	I	I	0.185	0	T	23.538	464.308
Etougbétché et al (2022) [272]	Rodentia	Muridae	Mastomys natalensis	Benin	0	6	I	I	0.185	0	T	23.538	464.308
Etougbétché et al (2022) [272]	Rodentia	Muridae	Mus musculus	Benin	1	12	I	H	0.125	0	T	19.6	628.295
Etougbétché et al (2022) [272]	Rodentia	Muridae	Mus musculus	Benin	21	102	I	H	0.125	0	T	19.6	628.295
Etougbétché et al (2022) [272]	Rodentia	Muridae	Praomys derooi	Benin	2	5	I	I	0.16	0	T	28.482	601.538
Etougbétché et al (2022) [272]	Rodentia	Muridae	Rattus norvegicus	Benin	1	11	I	H	3.484	0	T	21.61	594.038
Etougbétché et al (2022) [272]	Rodentia	Muridae	Rattus norvegicus	Benin	1	5	I	H	3.484	0	T	21.61	594.038
Etougbétché et al (2022) [272]	Rodentia	Muridae	Rattus norvegicus	Benin	9	61	I	H	3.484	0	T	21.61	594.038
Etougbétché et al (2022) [272]	Rodentia	Muridae	Rattus rattus	Benin	4	45	I	H	0.437	0	T	22.261	546.199
Etougbétché et al (2022) [272]	Rodentia	Muridae	Rattus rattus	Benin	3	58	I	H	0.437	0	T	22.261	546.199
Etougbétché et al (2022) [272]	Rodentia	Muridae	Rattus rattus	Benin	2	34	I	H	0.437	0	T	22.261	546.199
Etougbétché et al (2022) [272]	Rodentia	Muridae	Rattus rattus	Benin	14	97	I	H	0.437	0	T	22.261	546.199
Eymann et al (2006) [273]	Diprotodontia	Phalangeridae	Trichosurus vulpecula	Australia	9	142	S	H	1.552	0	T	17.25	2008.23
Fernàndez-Aguilar et al (2013) [280]	Lagomorpha	Leporidae	Lepus granatensis	Spain	19	97	S	H	1.686	0	T	42.605	1021.93
Fernàndez-Aguilar et al (2013) [280]	Lagomorpha	Leporidae	Lepus granatensis	Spain	0	48	S	H	1.686	0	T	42.605	1021.93
Fernàndez-Aguilar et al (2013) [280]	Lagomorpha	Leporidae	Lepus granatensis	Spain	15	153	S	H	1.686	0	T	42.605	1021.93
Ferreira et al (1997) [282]	Cetartiodactyla	Cervidae	Blastocerus dichotomus	Brazil	18	66	S	H	13.527	0	F	270.576	1825
Ferreira et al (1997) [282]	Cetartiodactyla	Cervidae	Ozotoceros bezoarticus	Brazil	5	41	S	H	7.446	0	T	220.38	2846.68
Ferreira et al (2019) [283]	Carnivora	Hyaenidae	Crocuta crocuta	Tanzania	11	19	S	C	49.498	0	T	110	5054.41
Ferreira et al (2019) [283]	Carnivora	Hyaenidae	Crocuta crocuta	Tanzania	34	41	S	C	49.498	0	T	110	5054.41
Ferreira et al (2019) [283]	Carnivora	Hyaenidae	Hyaena hyaena	Tanzania	1	1	S	O	7.499	0	T	90.5	3351.04
Ferreira et al (2019) [283]	Carnivora	Canidae	Otocyon megalotis	Tanzania	0	4	S	O	2.319	0	T	68	1959.91
Ferreira et al (2019) [283]	Carnivora	Felidae	Panthera leo	Tanzania	15	15	S	C	75.485	0	T	109	2190
Ferroglio et al (2014) [284]	Cetartiodactyla	Cervidae	Capreolus capreolus	Italy	3	121	I	H	5.754	0	T	153	2335.39
Ferroglio et al (2014) [284]	Cetartiodactyla	Cervidae	Cervus canadensis	Italy	0	13	I	H	17.291	0	T	244.401	5209.45
Ferroglio et al (2014) [284]	Cetartiodactyla	Bovidae	Rupicapra rupicapra	Italy	0	22	I	H	7.536	0	T	149.721	3650
Ferroglio et al (2014) [284]	Cetartiodactyla	Suidae	Sus scrofa	Italy	17	105	I	O	15.739	0	T	115.2	2656.07
Ferroglio et al (2014) [284]	Carnivora	Canidae	Vulpes vulpes	Italy	19	94	I	O	2.448	0	T	52.352	2105.4
Fiorello et al (2006) [285]	Carnivora	Canidae	Cerdocyon thous	Bolivia	1	1	S	O	2.772	0	T	56.307	1530.17
Fiorello et al (2006) [285]	Carnivora	Canidae	Cerdocyon thous	Bolivia	1	2	S	O	2.772	0	T	56.307	1530.17
Fiorello et al (2006) [285]	Carnivora	Felidae	Leopardus geoffroyi	Bolivia	2	4	S	C	12.821	0	T	74.784	2827.89
Fiorello et al (2006) [285]	Carnivora	Felidae	Leopardus geoffroyi	Bolivia	0	4	S	C	12.821	0	T	74.784	2827.89
Fiorello et al (2006) [285]	Carnivora	Felidae	Leopardus pardalis	Bolivia	6	6	S	C	20.573	0	T	80.351	3011.88
Fiorello et al (2006) [285]	Carnivora	Felidae	Leopardus pardalis	Bolivia	4	4	S	C	20.573	0	T	80.351	3011.88
Fiorello et al (2006) [285]	Carnivora	Canidae	Lycalopex gymnocercus	Bolivia	1	4	S	O	2.48	0	T	59.23	1717.83
Fiorello et al (2006) [285]	Carnivora	Canidae	Lycalopex gymnocercus	Bolivia	0	1	S	O	2.48	0	T	59.23	1717.83
Forman et al (2009) [286]	Cetartiodactyla	Balaenopteridae	Megaptera novaeangliae	UK	1	1	S	O	NA	0	M	348.837	8030
Forman et al (2009) [286]	Cetartiodactyla	Phocoenidae	Phocoena phocoena	UK	1	70	S	CP	NA	0	M	307.013	3028.84
Forman et al (2009) [286]	Carnivora	Canidae	Lycalopex gymnocercus	UK	6	21	S	O	2.48	0	T	59.23	1717.83
Forman et al (2009) [286]	Carnivora	Canidae	Lycalopex gymnocercus	UK	0	1	S	O	2.48	0	T	59.23	1717.83
Forman et al (2009) [286]	Carnivora	Canidae	Lycalopex gymnocercus	UK	0	1	S	O	2.48	0	T	59.23	1717.83
Forman et al (2009) [286]	Cetartiodactyla	Delphinidae	Stenella coeruleoalba	UK	0	5	S	CP	NA	0	M	368.276	7926.62
Forman et al (2009) [286]	Cetartiodactyla	Delphinidae	Tursiops truncatus	UK	0	1	S	CP	NA	0	M	365	6427.88
Forman et al (2009) [286]	Cetartiodactyla	Ziphiidae	Ziphius cavirostris	UK	0	1	S	CP	NA	0	M	365	8253.61
Formenti et al (2015) [288]	Cetartiodactyla	Cervidae	Cervus canadensis	Italy	32	81	S	H	17.291	0	T	244.401	5209.45
Formenti et al (2016) [287]	Cetartiodactyla	Bovidae	Rupicapra rupicapra	Italy	3	93	S	H	7.536	0	T	149.721	3650
Fornazari et al (2011) [289]	Didelphimorphia	Didelphidae	Didelphis albiventris	Brazil	4	64	S	O	1.078	0	T	12	419.558
Foronda et al (2015) [290]	Rodentia	Muridae	Mus musculus	Spain	8	65	S	H	0.125	0	T	19.6	628.295
Foronda et al (2015) [290]	Rodentia	Muridae	Mus musculus	Spain	0	12	S	H	0.125	0	T	19.6	628.295
Foronda et al (2015) [290]	Rodentia	Muridae	Mus musculus	Spain	1	25	S	H	0.125	0	T	19.6	628.295
Foronda et al (2015) [290]	Rodentia	Muridae	Mus musculus	Spain	6	11	S	H	0.125	0	T	19.6	628.295
Foronda et al (2015) [290]	Rodentia	Muridae	Mus musculus	Spain	0	11	S	H	0.125	0	T	19.6	628.295
Foronda et al (2015) [290]	Rodentia	Muridae	Mus musculus	Spain	1	11	S	H	0.125	0	T	19.6	628.295
Foronda et al (2015) [290]	Rodentia	Muridae	Mus musculus	Spain	0	7	S	H	0.125	0	T	19.6	628.295
Foronda et al (2015) [290]	Rodentia	Muridae	Rattus rattus	Spain	14	82	S	H	0.437	0	T	22.261	546.199
Foronda et al (2015) [290]	Rodentia	Muridae	Rattus rattus	Spain	0	26	S	H	0.437	0	T	22.261	546.199
Foronda et al (2015) [290]	Rodentia	Muridae	Rattus rattus	Spain	0	13	S	H	0.437	0	T	22.261	546.199
Foronda et al (2015) [290]	Rodentia	Muridae	Rattus rattus	Spain	1	11	S	H	0.437	0	T	22.261	546.199
Foronda et al (2015) [290]	Rodentia	Muridae	Rattus rattus	Spain	1	11	S	H	0.437	0	T	22.261	546.199
Foronda et al (2015) [290]	Rodentia	Muridae	Rattus rattus	Spain	0	11	S	H	0.437	0	T	22.261	546.199
Foronda et al (2015) [290]	Rodentia	Muridae	Rattus rattus	Spain	12	36	S	H	0.437	0	T	22.261	546.199
Forrester et al (1985) [291]	Carnivora	Felidae	Puma concolor	USA	1	5	S	C	43.323	0	T	92.3	2693.79
Frölich et al (2003) [298]	Lagomorpha	Leporidae	Lepus europaeus	Germany	24	129	S	H	2.168	0	T	42	730
Frölich et al (2003) [298]	Lagomorpha	Leporidae	Lepus europaeus	Germany	44	99	S	H	2.168	0	T	42	730
Frölich et al (2003) [298]	Lagomorpha	Leporidae	Lepus europaeus	Germany	79	90	S	H	2.168	0	T	42	730
Franti et al (1976) [292]	Lagomorpha	Leporidae	Lepus californicus	USA	0	30	S	H	1.683	0	T	43.523	1226.51
Franti et al (1976) [292]	Carnivora	Felidae	Lynx rufus	USA	59	86	S	C	19.487	0	T	66	3810.03
Franti et al (1976) [292]	Rodentia	Cricetidae	Ondatra zibethicus	USA	0	38	S	H	1.059	0	F	27.778	1317.65
Franti et al (1976) [292]	Rodentia	Cricetidae	Peromyscus boylii	USA	1	37	S	I	0.136	0	T	24.958	229.068
Franti et al (1976) [292]	Rodentia	Cricetidae	Peromyscus maniculatus	USA	7	269	S	I	0.125	1	T	26	940.126
Franti et al (1976) [292]	Carnivora	Procyonidae	Procyon lotor	USA	12	25	S	O	2.59	0	T	63.914	2703.92
Franti et al (1976) [292]	Rodentia	Sciuridae	Neotamias amoenus	USA	0	34	S	H	0.213	0	T	29.828	806.042
Franti et al (1976) [292]	Rodentia	Sciuridae	Neotamias quadrimaculatus	USA	0	44	S	H	0.275	1	T	31.349	1123.82
Fredebaugh et al (2011) [294]	Didelphimorphia	Didelphidae	Didelphis virginiana	USA	39	111	S	O	1.283	0	T	12.345	745.99
Fredebaugh et al (2011) [294]	Carnivora	Procyonidae	Procyon lotor	USA	59	204	S	O	2.59	0	T	63.914	2703.92
Frenkel et al (1995) [296]	Rodentia	Muridae	Rattus rattus	Panama	1	23	S	H	0.437	0	T	22.261	546.199
Fujii et al (2007) [299]	Carnivora	Phocidae	Erignathus barbatus	Japan	0	1	S	CP	NA	0	M	275.169	6935
Fujii et al (2007) [299]	Carnivora	Phocidae	Histriophoca fasciata	Japan	0	4	S	CP	NA	0	M	299.18	3650
Fujii et al (2007) [299]	Carnivora	Phocidae	Phoca largha	Japan	0	6	S	CP	NA	0	M	270.77	6935
Fujii et al (2007) [299]	Carnivora	Phocidae	Phoca largha	Japan	0	12	S	CP	NA	0	M	270.77	6935
Fujii et al (2007) [299]	Carnivora	Phocidae	Phoca largha	Japan	0	25	S	CP	NA	0	M	270.77	6935
Fujii et al (2007) [299]	Carnivora	Phocidae	Phoca largha	Japan	0	1	S	CP	NA	0	M	270.77	6935
Fujii et al (2007) [299]	Carnivora	Phocidae	Phoca largha	Japan	0	2	S	CP	NA	0	M	270.77	6935
Fujii et al (2007) [299]	Carnivora	Phocidae	Phoca vitulina	Japan	0	16	S	CP	NA	0	FM	253.57	5413.68
Fujii et al (2007) [299]	Carnivora	Phocidae	Phoca vitulina	Japan	0	75	S	CP	NA	0	FM	253.57	5413.68
Fujii et al (2007) [299]	Carnivora	Phocidae	Phoca vitulina	Japan	3	231	S	CP	NA	0	FM	253.57	5413.68
Furtado et al (2015) [300]	Carnivora	Felidae	Panthera onca	Brazil	4	4	S	C	56.036	0	T	100.745	3581.68
Furtado et al (2015) [300]	Carnivora	Felidae	Panthera onca	Brazil	5	5	S	C	56.036	0	T	100.745	3581.68
Furtado et al (2015) [300]	Carnivora	Felidae	Panthera onca	Brazil	22	22	S	C	56.036	0	T	100.745	3581.68
Gaffuri et al (2006) [302]	Cetartiodactyla	Cervidae	Capreolus capreolus	Italy	27	207	S	H	5.754	0	T	153	2335.39
Gaffuri et al (2006) [302]	Cetartiodactyla	Bovidae	Rupicapra rupicapra	Italy	5	108	S	H	7.536	0	T	149.721	3650
Galal et al (2018) [305]	Rodentia	Nesomyidae	Cricetomys gambianus	Senegal	0	1	S	H	1.33	0	T	34	1040.31
Galal et al (2018) [305]	Rodentia	Nesomyidae	Cricetomys gambianus	Senegal	0	1	S	H	1.33	0	T	34	1040.31
Galal et al (2018) [305]	Rodentia	Nesomyidae	Cricetomys gambianus	Senegal	0	1	S	H	1.33	0	T	34	1040.31
Galal et al (2018) [305]	Rodentia	Nesomyidae	Cricetomys gambianus	Senegal	0	1	S	H	1.33	0	T	34	1040.31
Galal et al (2018) [305]	Rodentia	Nesomyidae	Cricetomys gambianus	Senegal	0	1	S	H	1.33	0	T	34	1040.31
Galal et al (2018) [305]	Rodentia	Nesomyidae	Cricetomys gambianus	Senegal	0	1	S	H	1.33	0	T	34	1040.31
Galal et al (2018) [305]	Rodentia	Nesomyidae	Cricetomys gambianus	Senegal	1	1	S	H	1.33	0	T	34	1040.31
Galal et al (2018) [305]	Rodentia	Nesomyidae	Cricetomys gambianus	Senegal	1	1	S	H	1.33	0	T	34	1040.31
Galal et al (2018) [305]	Rodentia	Nesomyidae	Cricetomys gambianus	Senegal	1	1	S	H	1.33	0	T	34	1040.31
Galal et al (2018) [305]	Rodentia	Nesomyidae	Cricetomys gambianus	Senegal	1	1	S	H	1.33	0	T	34	1040.31
Galal et al (2018) [305]	Rodentia	Nesomyidae	Cricetomys gambianus	Senegal	0	1	S	H	1.33	0	T	34	1040.31
Galal et al (2018) [305]	Rodentia	Nesomyidae	Cricetomys gambianus	Senegal	0	1	S	H	1.33	0	T	34	1040.31
Galal et al (2018) [305]	Rodentia	Nesomyidae	Cricetomys gambianus	Senegal	1	1	S	H	1.33	0	T	34	1040.31
Galal et al (2018) [305]	Rodentia	Nesomyidae	Cricetomys gambianus	Senegal	0	1	S	H	1.33	0	T	34	1040.31
Galal et al (2018) [305]	Rodentia	Nesomyidae	Cricetomys gambianus	Senegal	0	1	S	H	1.33	0	T	34	1040.31
Galal et al (2018) [305]	Rodentia	Nesomyidae	Cricetomys gambianus	Senegal	0	1	S	H	1.33	0	T	34	1040.31
Galal et al (2018) [305]	Rodentia	Nesomyidae	Cricetomys gambianus	Senegal	0	1	S	H	1.33	0	T	34	1040.31
Galal et al (2018) [305]	Rodentia	Nesomyidae	Cricetomys gambianus	Senegal	0	1	S	H	1.33	0	T	34	1040.31
Galal et al (2018) [305]	Rodentia	Nesomyidae	Cricetomys gambianus	Senegal	0	1	S	H	1.33	0	T	34	1040.31
Galal et al (2018) [305]	Rodentia	Nesomyidae	Cricetomys gambianus	Senegal	0	1	S	H	1.33	0	T	34	1040.31
Galal et al (2018) [305]	Rodentia	Nesomyidae	Cricetomys gambianus	Senegal	0	1	S	H	1.33	0	T	34	1040.31
Galal et al (2018) [305]	Rodentia	Nesomyidae	Cricetomys gambianus	Senegal	0	1	S	H	1.33	0	T	34	1040.31
Galal et al (2018) [305]	Rodentia	Nesomyidae	Cricetomys gambianus	Senegal	1	1	S	H	1.33	0	T	34	1040.31
Galal et al (2018) [305]	Rodentia	Nesomyidae	Cricetomys gambianus	Senegal	1	1	S	H	1.33	0	T	34	1040.31
Galal et al (2018) [305]	Rodentia	Nesomyidae	Cricetomys gambianus	Senegal	1	1	S	H	1.33	0	T	34	1040.31
Galal et al (2018) [305]	Rodentia	Nesomyidae	Cricetomys gambianus	Senegal	1	1	S	H	1.33	0	T	34	1040.31
Galal et al (2018) [305]	Rodentia	Nesomyidae	Cricetomys gambianus	Senegal	1	1	S	H	1.33	0	T	34	1040.31
Galal et al (2018) [305]	Rodentia	Nesomyidae	Cricetomys gambianus	Senegal	0	1	S	H	1.33	0	T	34	1040.31
Galal et al (2018) [305]	Rodentia	Nesomyidae	Cricetomys gambianus	Senegal	1	1	S	H	1.33	0	T	34	1040.31
Galal et al (2018) [305]	Rodentia	Nesomyidae	Cricetomys gambianus	Senegal	0	1	S	H	1.33	0	T	34	1040.31
Galal et al (2018) [305]	Rodentia	Nesomyidae	Cricetomys gambianus	Senegal	0	1	S	H	1.33	0	T	34	1040.31
Galal et al (2018) [305]	Rodentia	Nesomyidae	Cricetomys gambianus	Senegal	0	1	S	H	1.33	0	T	34	1040.31
Galal et al (2018) [305]	Rodentia	Nesomyidae	Cricetomys gambianus	Senegal	0	1	S	H	1.33	0	T	34	1040.31
Galal et al (2018) [305]	Rodentia	Nesomyidae	Cricetomys gambianus	Senegal	0	1	S	H	1.33	0	T	34	1040.31
Galal et al (2018) [305]	Rodentia	Nesomyidae	Cricetomys gambianus	Senegal	0	1	S	H	1.33	0	T	34	1040.31
Galal et al (2018) [305]	Rodentia	Nesomyidae	Cricetomys gambianus	Senegal	1	1	S	H	1.33	0	T	34	1040.31
Galal et al (2018) [305]	Rodentia	Nesomyidae	Cricetomys gambianus	Senegal	1	1	S	H	1.33	0	T	34	1040.31
Galal et al (2018) [305]	Rodentia	Nesomyidae	Cricetomys gambianus	Senegal	0	1	S	H	1.33	0	T	34	1040.31
Galal et al (2018) [305]	Rodentia	Nesomyidae	Cricetomys gambianus	Senegal	0	1	S	H	1.33	0	T	34	1040.31
Galal et al (2018) [305]	Rodentia	Nesomyidae	Cricetomys gambianus	Senegal	0	1	S	H	1.33	0	T	34	1040.31
Galal et al (2018) [305]	Rodentia	Nesomyidae	Cricetomys gambianus	Senegal	0	1	S	H	1.33	0	T	34	1040.31
Galal et al (2018) [305]	Rodentia	Nesomyidae	Cricetomys gambianus	Senegal	0	1	S	H	1.33	0	T	34	1040.31
Galal et al (2018) [305]	Rodentia	Nesomyidae	Cricetomys gambianus	Senegal	1	1	S	H	1.33	0	T	34	1040.31
Galal et al (2018) [305]	Rodentia	Nesomyidae	Cricetomys gambianus	Senegal	1	1	S	H	1.33	0	T	34	1040.31
Galal et al (2018) [305]	Rodentia	Nesomyidae	Cricetomys gambianus	Senegal	0	1	S	H	1.33	0	T	34	1040.31
Galal et al (2018) [305]	Rodentia	Nesomyidae	Cricetomys gambianus	Senegal	0	1	S	H	1.33	0	T	34	1040.31
Galal et al (2018) [305]	Rodentia	Nesomyidae	Cricetomys gambianus	Senegal	0	1	S	H	1.33	0	T	34	1040.31
Galal et al (2018) [305]	Eulipotyphla	Soricidae	Crocidura olivieri	Senegal	1	1	S	O	1.281	0	T	25	475.525
Galal et al (2018) [305]	Eulipotyphla	Soricidae	Crocidura olivieri	Senegal	0	1	S	O	1.281	0	T	25	475.525
Galal et al (2018) [305]	Eulipotyphla	Soricidae	Crocidura olivieri	Senegal	0	1	S	O	1.281	0	T	25	475.525
Galal et al (2018) [305]	Eulipotyphla	Soricidae	Crocidura olivieri	Senegal	0	1	S	O	1.281	0	T	25	475.525
Galal et al (2018) [305]	Eulipotyphla	Soricidae	Crocidura olivieri	Senegal	1	1	S	O	1.281	0	T	25	475.525
Galal et al (2018) [305]	Eulipotyphla	Soricidae	Crocidura olivieri	Senegal	1	1	S	O	1.281	0	T	25	475.525
Galal et al (2018) [305]	Eulipotyphla	Soricidae	Crocidura olivieri	Senegal	0	1	S	O	1.281	0	T	25	475.525
Galal et al (2018) [305]	Eulipotyphla	Soricidae	Crocidura olivieri	Senegal	1	1	S	O	1.281	0	T	25	475.525
Galal et al (2018) [305]	Eulipotyphla	Soricidae	Crocidura olivieri	Senegal	0	1	S	O	1.281	0	T	25	475.525
Galal et al (2018) [305]	Eulipotyphla	Soricidae	Crocidura olivieri	Senegal	0	1	S	O	1.281	0	T	25	475.525
Galal et al (2018) [305]	Eulipotyphla	Soricidae	Crocidura olivieri	Senegal	0	1	S	O	1.281	0	T	25	475.525
Galal et al (2018) [305]	Eulipotyphla	Soricidae	Crocidura olivieri	Senegal	1	1	S	O	1.281	0	T	25	475.525
Galal et al (2018) [305]	Eulipotyphla	Soricidae	Crocidura olivieri	Senegal	0	1	S	O	1.281	0	T	25	475.525
Galal et al (2018) [305]	Eulipotyphla	Soricidae	Crocidura olivieri	Senegal	0	1	S	O	1.281	0	T	25	475.525
Galal et al (2018) [305]	Eulipotyphla	Soricidae	Crocidura olivieri	Senegal	1	1	S	O	1.281	0	T	25	475.525
Galal et al (2018) [305]	Eulipotyphla	Soricidae	Crocidura olivieri	Senegal	1	1	S	O	1.281	0	T	25	475.525
Galal et al (2018) [305]	Eulipotyphla	Soricidae	Crocidura olivieri	Senegal	0	1	S	O	1.281	0	T	25	475.525
Galal et al (2018) [305]	Eulipotyphla	Soricidae	Crocidura olivieri	Senegal	0	1	S	O	1.281	0	T	25	475.525
Galal et al (2018) [305]	Eulipotyphla	Soricidae	Crocidura olivieri	Senegal	0	1	S	O	1.281	0	T	25	475.525
Galal et al (2018) [305]	Eulipotyphla	Soricidae	Crocidura olivieri	Senegal	1	1	S	O	1.281	0	T	25	475.525
Galal et al (2018) [305]	Eulipotyphla	Soricidae	Crocidura olivieri	Senegal	0	1	S	O	1.281	0	T	25	475.525
Galal et al (2018) [305]	Eulipotyphla	Soricidae	Crocidura olivieri	Senegal	0	1	S	O	1.281	0	T	25	475.525
Galal et al (2018) [305]	Eulipotyphla	Soricidae	Crocidura olivieri	Senegal	0	1	S	O	1.281	0	T	25	475.525
Galal et al (2018) [305]	Eulipotyphla	Soricidae	Crocidura olivieri	Senegal	0	1	S	O	1.281	0	T	25	475.525
Galal et al (2018) [305]	Eulipotyphla	Soricidae	Crocidura olivieri	Senegal	1	1	S	O	1.281	0	T	25	475.525
Galal et al (2018) [305]	Eulipotyphla	Soricidae	Crocidura olivieri	Senegal	1	1	S	O	1.281	0	T	25	475.525
Galal et al (2018) [305]	Eulipotyphla	Soricidae	Crocidura olivieri	Senegal	0	1	S	O	1.281	0	T	25	475.525
Galal et al (2018) [305]	Eulipotyphla	Soricidae	Crocidura olivieri	Senegal	1	1	S	O	1.281	0	T	25	475.525
Galal et al (2018) [305]	Eulipotyphla	Soricidae	Crocidura olivieri	Senegal	0	1	S	O	1.281	0	T	25	475.525
Galal et al (2018) [305]	Eulipotyphla	Soricidae	Crocidura olivieri	Senegal	0	1	S	O	1.281	0	T	25	475.525
Galal et al (2018) [305]	Eulipotyphla	Soricidae	Crocidura olivieri	Senegal	0	1	S	O	1.281	0	T	25	475.525
Galal et al (2018) [305]	Eulipotyphla	Soricidae	Crocidura olivieri	Senegal	1	1	S	O	1.281	0	T	25	475.525
Galal et al (2018) [305]	Rodentia	Muridae	Mus musculus	Senegal	0	1	S	H	0.125	0	T	19.6	628.295
Galal et al (2018) [305]	Rodentia	Muridae	Mus musculus	Senegal	0	1	S	H	0.125	0	T	19.6	628.295
Galal et al (2018) [305]	Rodentia	Muridae	Mus musculus	Senegal	0	1	S	H	0.125	0	T	19.6	628.295
Galal et al (2018) [305]	Rodentia	Muridae	Mus musculus	Senegal	0	1	S	H	0.125	0	T	19.6	628.295
Galal et al (2018) [305]	Rodentia	Muridae	Mus musculus	Senegal	0	1	S	H	0.125	0	T	19.6	628.295
Galal et al (2018) [305]	Rodentia	Muridae	Mus musculus	Senegal	0	1	S	H	0.125	0	T	19.6	628.295
Galal et al (2018) [305]	Rodentia	Muridae	Mus musculus	Senegal	0	1	S	H	0.125	0	T	19.6	628.295
Galal et al (2018) [305]	Rodentia	Muridae	Mus musculus	Senegal	0	1	S	H	0.125	0	T	19.6	628.295
Galal et al (2018) [305]	Rodentia	Muridae	Mus musculus	Senegal	0	1	S	H	0.125	0	T	19.6	628.295
Galal et al (2018) [305]	Rodentia	Muridae	Mus musculus	Senegal	0	1	S	H	0.125	0	T	19.6	628.295
Galal et al (2018) [305]	Rodentia	Muridae	Mus musculus	Senegal	1	1	S	H	0.125	0	T	19.6	628.295
Galal et al (2018) [305]	Rodentia	Muridae	Mus musculus	Senegal	0	1	S	H	0.125	0	T	19.6	628.295
Galal et al (2018) [305]	Rodentia	Muridae	Mus musculus	Senegal	0	1	S	H	0.125	0	T	19.6	628.295
Galal et al (2018) [305]	Rodentia	Muridae	Mus musculus	Senegal	0	1	S	H	0.125	0	T	19.6	628.295
Galal et al (2018) [305]	Rodentia	Muridae	Mus musculus	Senegal	0	1	S	H	0.125	0	T	19.6	628.295
Galal et al (2018) [305]	Rodentia	Muridae	Mus musculus	Senegal	0	1	S	H	0.125	0	T	19.6	628.295
Galal et al (2018) [305]	Rodentia	Muridae	Mus musculus	Senegal	1	1	S	H	0.125	0	T	19.6	628.295
Galal et al (2018) [305]	Rodentia	Muridae	Mus musculus	Senegal	0	1	S	H	0.125	0	T	19.6	628.295
Galal et al (2018) [305]	Rodentia	Muridae	Mus musculus	Senegal	0	1	S	H	0.125	0	T	19.6	628.295
Galal et al (2018) [305]	Rodentia	Muridae	Mus musculus	Senegal	1	1	S	H	0.125	0	T	19.6	628.295
Galal et al (2018) [305]	Rodentia	Muridae	Mus musculus	Senegal	0	1	S	H	0.125	0	T	19.6	628.295
Galal et al (2018) [305]	Rodentia	Muridae	Mus musculus	Senegal	0	1	S	H	0.125	0	T	19.6	628.295
Galal et al (2018) [305]	Rodentia	Muridae	Mus musculus	Senegal	1	1	S	H	0.125	0	T	19.6	628.295
Galal et al (2018) [305]	Rodentia	Muridae	Mus musculus	Senegal	0	1	S	H	0.125	0	T	19.6	628.295
Galal et al (2018) [305]	Rodentia	Muridae	Mus musculus	Senegal	0	1	S	H	0.125	0	T	19.6	628.295
Galal et al (2018) [305]	Rodentia	Muridae	Mus musculus	Senegal	0	1	S	H	0.125	0	T	19.6	628.295
Galal et al (2018) [305]	Rodentia	Muridae	Mus musculus	Senegal	0	1	S	H	0.125	0	T	19.6	628.295
Galal et al (2018) [305]	Rodentia	Muridae	Mus musculus	Senegal	0	1	S	H	0.125	0	T	19.6	628.295
Galal et al (2018) [305]	Rodentia	Muridae	Mus musculus	Senegal	0	1	S	H	0.125	0	T	19.6	628.295
Galal et al (2018) [305]	Rodentia	Muridae	Mus musculus	Senegal	0	1	S	H	0.125	0	T	19.6	628.295
Galal et al (2018) [305]	Rodentia	Muridae	Mus musculus	Senegal	0	1	S	H	0.125	0	T	19.6	628.295
Galal et al (2018) [305]	Rodentia	Muridae	Mus musculus	Senegal	0	1	S	H	0.125	0	T	19.6	628.295
Galal et al (2018) [305]	Rodentia	Muridae	Mus musculus	Senegal	0	1	S	H	0.125	0	T	19.6	628.295
Galal et al (2018) [305]	Rodentia	Muridae	Mus musculus	Senegal	0	1	S	H	0.125	0	T	19.6	628.295
Galal et al (2018) [305]	Rodentia	Muridae	Mus musculus	Senegal	0	1	S	H	0.125	0	T	19.6	628.295
Galal et al (2018) [305]	Rodentia	Muridae	Mus musculus	Senegal	0	1	S	H	0.125	0	T	19.6	628.295
Galal et al (2018) [305]	Rodentia	Muridae	Mus musculus	Senegal	0	1	S	H	0.125	0	T	19.6	628.295
Galal et al (2018) [305]	Rodentia	Muridae	Mus musculus	Senegal	0	1	S	H	0.125	0	T	19.6	628.295
Galal et al (2018) [305]	Rodentia	Muridae	Mus musculus	Senegal	0	1	S	H	0.125	0	T	19.6	628.295
Galal et al (2018) [305]	Rodentia	Muridae	Mus musculus	Senegal	0	1	S	H	0.125	0	T	19.6	628.295
Galal et al (2018) [305]	Rodentia	Muridae	Mus musculus	Senegal	0	1	S	H	0.125	0	T	19.6	628.295
Galal et al (2018) [305]	Rodentia	Muridae	Mus musculus	Senegal	0	1	S	H	0.125	0	T	19.6	628.295
Galal et al (2018) [305]	Rodentia	Muridae	Mus musculus	Senegal	0	1	S	H	0.125	0	T	19.6	628.295
Galal et al (2018) [305]	Rodentia	Muridae	Mus musculus	Senegal	0	1	S	H	0.125	0	T	19.6	628.295
Galal et al (2018) [305]	Rodentia	Muridae	Mus musculus	Senegal	0	1	S	H	0.125	0	T	19.6	628.295
Galal et al (2018) [305]	Rodentia	Muridae	Mus musculus	Senegal	0	1	S	H	0.125	0	T	19.6	628.295
Galal et al (2018) [305]	Rodentia	Muridae	Mus musculus	Senegal	0	1	S	H	0.125	0	T	19.6	628.295
Galal et al (2018) [305]	Rodentia	Muridae	Mus musculus	Senegal	0	1	S	H	0.125	0	T	19.6	628.295
Galal et al (2018) [305]	Rodentia	Muridae	Mus musculus	Senegal	0	1	S	H	0.125	0	T	19.6	628.295
Galal et al (2018) [305]	Rodentia	Muridae	Mus musculus	Senegal	0	1	S	H	0.125	0	T	19.6	628.295
Galal et al (2018) [305]	Rodentia	Muridae	Mus musculus	Senegal	0	1	S	H	0.125	0	T	19.6	628.295
Galal et al (2018) [305]	Rodentia	Muridae	Mus musculus	Senegal	0	1	S	H	0.125	0	T	19.6	628.295
Galal et al (2018) [305]	Rodentia	Muridae	Mus musculus	Senegal	0	1	S	H	0.125	0	T	19.6	628.295
Galal et al (2018) [305]	Rodentia	Muridae	Mus musculus	Senegal	0	1	S	H	0.125	0	T	19.6	628.295
Galal et al (2018) [305]	Rodentia	Muridae	Mus musculus	Senegal	0	1	S	H	0.125	0	T	19.6	628.295
Galal et al (2018) [305]	Rodentia	Muridae	Mus musculus	Senegal	0	1	S	H	0.125	0	T	19.6	628.295
Galal et al (2018) [305]	Rodentia	Muridae	Mus musculus	Senegal	0	1	S	H	0.125	0	T	19.6	628.295
Galal et al (2018) [305]	Rodentia	Muridae	Mus musculus	Senegal	0	1	S	H	0.125	0	T	19.6	628.295
Galal et al (2018) [305]	Rodentia	Muridae	Mus musculus	Senegal	0	1	S	H	0.125	0	T	19.6	628.295
Galal et al (2018) [305]	Rodentia	Muridae	Mus musculus	Senegal	0	1	S	H	0.125	0	T	19.6	628.295
Galal et al (2018) [305]	Rodentia	Muridae	Mus musculus	Senegal	0	1	S	H	0.125	0	T	19.6	628.295
Galal et al (2018) [305]	Rodentia	Muridae	Mus musculus	Senegal	0	1	S	H	0.125	0	T	19.6	628.295
Galal et al (2018) [305]	Rodentia	Muridae	Mus musculus	Senegal	0	1	S	H	0.125	0	T	19.6	628.295
Galal et al (2018) [305]	Rodentia	Muridae	Mus musculus	Senegal	0	1	S	H	0.125	0	T	19.6	628.295
Galal et al (2018) [305]	Rodentia	Muridae	Mus musculus	Senegal	0	1	S	H	0.125	0	T	19.6	628.295
Galal et al (2018) [305]	Rodentia	Muridae	Mus musculus	Senegal	0	1	S	H	0.125	0	T	19.6	628.295
Galal et al (2018) [305]	Rodentia	Muridae	Mus musculus	Senegal	0	1	S	H	0.125	0	T	19.6	628.295
Galal et al (2018) [305]	Rodentia	Muridae	Mus musculus	Senegal	0	1	S	H	0.125	0	T	19.6	628.295
Galal et al (2018) [305]	Rodentia	Muridae	Mus musculus	Senegal	0	1	S	H	0.125	0	T	19.6	628.295
Galal et al (2018) [305]	Rodentia	Muridae	Mus musculus	Senegal	0	1	S	H	0.125	0	T	19.6	628.295
Galal et al (2018) [305]	Rodentia	Muridae	Mus musculus	Senegal	0	1	S	H	0.125	0	T	19.6	628.295
Galal et al (2018) [305]	Rodentia	Muridae	Mus musculus	Senegal	0	1	S	H	0.125	0	T	19.6	628.295
Galal et al (2018) [305]	Rodentia	Muridae	Mus musculus	Senegal	0	1	S	H	0.125	0	T	19.6	628.295
Galal et al (2018) [305]	Rodentia	Muridae	Mus musculus	Senegal	0	1	S	H	0.125	0	T	19.6	628.295
Galal et al (2018) [305]	Rodentia	Muridae	Mus musculus	Senegal	1	1	S	H	0.125	0	T	19.6	628.295
Galal et al (2018) [305]	Rodentia	Muridae	Mus musculus	Senegal	0	1	S	H	0.125	0	T	19.6	628.295
Galal et al (2018) [305]	Rodentia	Muridae	Mus musculus	Senegal	0	1	S	H	0.125	0	T	19.6	628.295
Galal et al (2018) [305]	Rodentia	Muridae	Mus musculus	Senegal	0	1	S	H	0.125	0	T	19.6	628.295
Galal et al (2018) [305]	Rodentia	Muridae	Mus musculus	Senegal	0	1	S	H	0.125	0	T	19.6	628.295
Galal et al (2018) [305]	Rodentia	Muridae	Mus musculus	Senegal	0	1	S	H	0.125	0	T	19.6	628.295
Galal et al (2018) [305]	Rodentia	Muridae	Mus musculus	Senegal	0	1	S	H	0.125	0	T	19.6	628.295
Galal et al (2018) [305]	Rodentia	Muridae	Mus musculus	Senegal	0	1	S	H	0.125	0	T	19.6	628.295
Galal et al (2018) [305]	Rodentia	Muridae	Mus musculus	Senegal	0	1	S	H	0.125	0	T	19.6	628.295
Galal et al (2018) [305]	Rodentia	Muridae	Mus musculus	Senegal	0	1	S	H	0.125	0	T	19.6	628.295
Galal et al (2018) [305]	Rodentia	Muridae	Mus musculus	Senegal	0	1	S	H	0.125	0	T	19.6	628.295
Galal et al (2018) [305]	Rodentia	Muridae	Mus musculus	Senegal	0	1	S	H	0.125	0	T	19.6	628.295
Galal et al (2018) [305]	Rodentia	Muridae	Mus musculus	Senegal	0	1	S	H	0.125	0	T	19.6	628.295
Galal et al (2018) [305]	Rodentia	Muridae	Mus musculus	Senegal	0	1	S	H	0.125	0	T	19.6	628.295
Galal et al (2018) [305]	Rodentia	Muridae	Mus musculus	Senegal	0	1	S	H	0.125	0	T	19.6	628.295
Galal et al (2018) [305]	Rodentia	Muridae	Mus musculus	Senegal	0	1	S	H	0.125	0	T	19.6	628.295
Galal et al (2018) [305]	Rodentia	Muridae	Mus musculus	Senegal	1	1	S	H	0.125	0	T	19.6	628.295
Galal et al (2018) [305]	Rodentia	Muridae	Mus musculus	Senegal	0	1	S	H	0.125	0	T	19.6	628.295
Galal et al (2018) [305]	Rodentia	Muridae	Mus musculus	Senegal	0	1	S	H	0.125	0	T	19.6	628.295
Galal et al (2018) [305]	Rodentia	Muridae	Mus musculus	Senegal	0	1	S	H	0.125	0	T	19.6	628.295
Galal et al (2018) [305]	Rodentia	Muridae	Mus musculus	Senegal	0	1	S	H	0.125	0	T	19.6	628.295
Galal et al (2018) [305]	Rodentia	Muridae	Mus musculus	Senegal	0	1	S	H	0.125	0	T	19.6	628.295
Galal et al (2018) [305]	Rodentia	Muridae	Mus musculus	Senegal	0	1	S	H	0.125	0	T	19.6	628.295
Galal et al (2018) [305]	Rodentia	Muridae	Mus musculus	Senegal	0	1	S	H	0.125	0	T	19.6	628.295
Galal et al (2018) [305]	Rodentia	Muridae	Mus musculus	Senegal	0	1	S	H	0.125	0	T	19.6	628.295
Galal et al (2018) [305]	Rodentia	Muridae	Mus musculus	Senegal	0	1	S	H	0.125	0	T	19.6	628.295
Galal et al (2018) [305]	Rodentia	Muridae	Mus musculus	Senegal	0	1	S	H	0.125	0	T	19.6	628.295
Galal et al (2018) [305]	Rodentia	Muridae	Mus musculus	Senegal	0	1	S	H	0.125	0	T	19.6	628.295
Galal et al (2018) [305]	Rodentia	Muridae	Mus musculus	Senegal	0	1	S	H	0.125	0	T	19.6	628.295
Galal et al (2018) [305]	Rodentia	Muridae	Mus musculus	Senegal	0	1	S	H	0.125	0	T	19.6	628.295
Galal et al (2018) [305]	Rodentia	Muridae	Mus musculus	Senegal	0	1	S	H	0.125	0	T	19.6	628.295
Galal et al (2018) [305]	Rodentia	Muridae	Mus musculus	Senegal	0	1	S	H	0.125	0	T	19.6	628.295
Galal et al (2018) [305]	Rodentia	Muridae	Mus musculus	Senegal	0	1	S	H	0.125	0	T	19.6	628.295
Galal et al (2018) [305]	Rodentia	Muridae	Mus musculus	Senegal	0	1	S	H	0.125	0	T	19.6	628.295
Galal et al (2018) [305]	Rodentia	Muridae	Mus musculus	Senegal	0	1	S	H	0.125	0	T	19.6	628.295
Galal et al (2018) [305]	Rodentia	Muridae	Mus musculus	Senegal	0	1	S	H	0.125	0	T	19.6	628.295
Galal et al (2018) [305]	Rodentia	Muridae	Mus musculus	Senegal	0	1	S	H	0.125	0	T	19.6	628.295
Galal et al (2018) [305]	Rodentia	Muridae	Mus musculus	Senegal	0	1	S	H	0.125	0	T	19.6	628.295
Galal et al (2018) [305]	Rodentia	Muridae	Mus musculus	Senegal	0	1	S	H	0.125	0	T	19.6	628.295
Galal et al (2018) [305]	Rodentia	Muridae	Mus musculus	Senegal	0	1	S	H	0.125	0	T	19.6	628.295
Galal et al (2018) [305]	Rodentia	Muridae	Mus musculus	Senegal	0	1	S	H	0.125	0	T	19.6	628.295
Galal et al (2018) [305]	Rodentia	Muridae	Mus musculus	Senegal	0	1	S	H	0.125	0	T	19.6	628.295
Galal et al (2018) [305]	Rodentia	Muridae	Mus musculus	Senegal	0	1	S	H	0.125	0	T	19.6	628.295
Galal et al (2018) [305]	Rodentia	Muridae	Mus musculus	Senegal	0	1	S	H	0.125	0	T	19.6	628.295
Galal et al (2018) [305]	Rodentia	Muridae	Mus musculus	Senegal	0	1	S	H	0.125	0	T	19.6	628.295
Galal et al (2018) [305]	Rodentia	Muridae	Mus musculus	Senegal	0	1	S	H	0.125	0	T	19.6	628.295
Galal et al (2018) [305]	Rodentia	Muridae	Mus musculus	Senegal	0	1	S	H	0.125	0	T	19.6	628.295
Galal et al (2018) [305]	Rodentia	Muridae	Mus musculus	Senegal	0	1	S	H	0.125	0	T	19.6	628.295
Galal et al (2018) [305]	Rodentia	Muridae	Mus musculus	Senegal	0	1	S	H	0.125	0	T	19.6	628.295
Galal et al (2018) [305]	Rodentia	Muridae	Mus musculus	Senegal	0	1	S	H	0.125	0	T	19.6	628.295
Galal et al (2018) [305]	Rodentia	Muridae	Mus musculus	Senegal	1	1	S	H	0.125	0	T	19.6	628.295
Galal et al (2018) [305]	Rodentia	Muridae	Mus musculus	Senegal	1	1	S	H	0.125	0	T	19.6	628.295
Galal et al (2018) [305]	Rodentia	Muridae	Mus musculus	Senegal	1	1	S	H	0.125	0	T	19.6	628.295
Galal et al (2018) [305]	Rodentia	Muridae	Mus musculus	Senegal	0	1	S	H	0.125	0	T	19.6	628.295
Galal et al (2018) [305]	Rodentia	Muridae	Mus musculus	Senegal	0	1	S	H	0.125	0	T	19.6	628.295
Galal et al (2018) [305]	Rodentia	Muridae	Mus musculus	Senegal	0	1	S	H	0.125	0	T	19.6	628.295
Galal et al (2018) [305]	Rodentia	Muridae	Mus musculus	Senegal	0	1	S	H	0.125	0	T	19.6	628.295
Galal et al (2018) [305]	Rodentia	Muridae	Mus musculus	Senegal	0	1	S	H	0.125	0	T	19.6	628.295
Galal et al (2018) [305]	Rodentia	Muridae	Mus musculus	Senegal	0	1	S	H	0.125	0	T	19.6	628.295
Galal et al (2018) [305]	Rodentia	Muridae	Mus musculus	Senegal	0	1	S	H	0.125	0	T	19.6	628.295
Galal et al (2018) [305]	Rodentia	Muridae	Mus musculus	Senegal	0	1	S	H	0.125	0	T	19.6	628.295
Galal et al (2018) [305]	Rodentia	Muridae	Mus musculus	Senegal	0	1	S	H	0.125	0	T	19.6	628.295
Galal et al (2018) [305]	Rodentia	Muridae	Mus musculus	Senegal	0	1	S	H	0.125	0	T	19.6	628.295
Galal et al (2018) [305]	Rodentia	Muridae	Mus musculus	Senegal	0	1	S	H	0.125	0	T	19.6	628.295
Galal et al (2018) [305]	Rodentia	Muridae	Mus musculus	Senegal	0	1	S	H	0.125	0	T	19.6	628.295
Galal et al (2018) [305]	Rodentia	Muridae	Mus musculus	Senegal	0	1	S	H	0.125	0	T	19.6	628.295
Galal et al (2018) [305]	Rodentia	Muridae	Mus musculus	Senegal	0	1	S	H	0.125	0	T	19.6	628.295
Galal et al (2018) [305]	Rodentia	Muridae	Mus musculus	Senegal	0	1	S	H	0.125	0	T	19.6	628.295
Galal et al (2018) [305]	Rodentia	Muridae	Mus musculus	Senegal	0	1	S	H	0.125	0	T	19.6	628.295
Galal et al (2018) [305]	Rodentia	Muridae	Mus musculus	Senegal	0	1	S	H	0.125	0	T	19.6	628.295
Galal et al (2018) [305]	Rodentia	Muridae	Mus musculus	Senegal	0	1	S	H	0.125	0	T	19.6	628.295
Galal et al (2018) [305]	Rodentia	Muridae	Mus musculus	Senegal	1	1	S	H	0.125	0	T	19.6	628.295
Galal et al (2018) [305]	Rodentia	Muridae	Mus musculus	Senegal	0	1	S	H	0.125	0	T	19.6	628.295
Galal et al (2018) [305]	Rodentia	Muridae	Mus musculus	Senegal	0	1	S	H	0.125	0	T	19.6	628.295
Galal et al (2018) [305]	Rodentia	Muridae	Mus musculus	Senegal	0	1	S	H	0.125	0	T	19.6	628.295
Galal et al (2018) [305]	Rodentia	Muridae	Mus musculus	Senegal	0	1	S	H	0.125	0	T	19.6	628.295
Galal et al (2018) [305]	Rodentia	Muridae	Mus musculus	Senegal	0	1	S	H	0.125	0	T	19.6	628.295
Galal et al (2018) [305]	Rodentia	Muridae	Mus musculus	Senegal	0	1	S	H	0.125	0	T	19.6	628.295
Galal et al (2018) [305]	Rodentia	Muridae	Mus musculus	Senegal	0	1	S	H	0.125	0	T	19.6	628.295
Galal et al (2018) [305]	Rodentia	Muridae	Mus musculus	Senegal	0	1	S	H	0.125	0	T	19.6	628.295
Galal et al (2018) [305]	Rodentia	Muridae	Mus musculus	Senegal	0	1	S	H	0.125	0	T	19.6	628.295
Galal et al (2018) [305]	Rodentia	Muridae	Mus musculus	Senegal	0	1	S	H	0.125	0	T	19.6	628.295
Galal et al (2018) [305]	Rodentia	Muridae	Mus musculus	Senegal	0	1	S	H	0.125	0	T	19.6	628.295
Galal et al (2018) [305]	Rodentia	Muridae	Mus musculus	Senegal	0	1	S	H	0.125	0	T	19.6	628.295
Galal et al (2018) [305]	Rodentia	Muridae	Mus musculus	Senegal	0	1	S	H	0.125	0	T	19.6	628.295
Galal et al (2018) [305]	Rodentia	Muridae	Mus musculus	Senegal	0	1	S	H	0.125	0	T	19.6	628.295
Galal et al (2018) [305]	Rodentia	Muridae	Mus musculus	Senegal	0	1	S	H	0.125	0	T	19.6	628.295
Galal et al (2018) [305]	Rodentia	Muridae	Mus musculus	Senegal	0	1	S	H	0.125	0	T	19.6	628.295
Galal et al (2018) [305]	Rodentia	Muridae	Mus musculus	Senegal	0	1	S	H	0.125	0	T	19.6	628.295
Galal et al (2018) [305]	Rodentia	Muridae	Mus musculus	Senegal	0	1	S	H	0.125	0	T	19.6	628.295
Galal et al (2018) [305]	Rodentia	Muridae	Mus musculus	Senegal	0	1	S	H	0.125	0	T	19.6	628.295
Galal et al (2018) [305]	Rodentia	Muridae	Mus musculus	Senegal	0	1	S	H	0.125	0	T	19.6	628.295
Galal et al (2018) [305]	Rodentia	Muridae	Mus musculus	Senegal	0	1	S	H	0.125	0	T	19.6	628.295
Galal et al (2018) [305]	Rodentia	Muridae	Mus musculus	Senegal	0	1	S	H	0.125	0	T	19.6	628.295
Galal et al (2018) [305]	Rodentia	Muridae	Mus musculus	Senegal	0	1	S	H	0.125	0	T	19.6	628.295
Galal et al (2018) [305]	Rodentia	Muridae	Mus musculus	Senegal	0	1	S	H	0.125	0	T	19.6	628.295
Galal et al (2018) [305]	Rodentia	Muridae	Mus musculus	Senegal	0	1	S	H	0.125	0	T	19.6	628.295
Galal et al (2018) [305]	Rodentia	Muridae	Mus musculus	Senegal	0	1	S	H	0.125	0	T	19.6	628.295
Galal et al (2018) [305]	Rodentia	Muridae	Mus musculus	Senegal	0	1	S	H	0.125	0	T	19.6	628.295
Galal et al (2018) [305]	Rodentia	Muridae	Mus musculus	Senegal	0	1	S	H	0.125	0	T	19.6	628.295
Galal et al (2018) [305]	Rodentia	Muridae	Mus musculus	Senegal	0	1	S	H	0.125	0	T	19.6	628.295
Galal et al (2018) [305]	Rodentia	Muridae	Mus musculus	Senegal	0	1	S	H	0.125	0	T	19.6	628.295
Galal et al (2018) [305]	Rodentia	Muridae	Mus musculus	Senegal	0	1	S	H	0.125	0	T	19.6	628.295
Galal et al (2018) [305]	Rodentia	Muridae	Mus musculus	Senegal	0	1	S	H	0.125	0	T	19.6	628.295
Galal et al (2018) [305]	Rodentia	Muridae	Mus musculus	Senegal	0	1	S	H	0.125	0	T	19.6	628.295
Galal et al (2018) [305]	Rodentia	Muridae	Mus musculus	Senegal	0	1	S	H	0.125	0	T	19.6	628.295
Galal et al (2018) [305]	Rodentia	Muridae	Mus musculus	Senegal	1	1	S	H	0.125	0	T	19.6	628.295
Galal et al (2018) [305]	Rodentia	Muridae	Mus musculus	Senegal	0	1	S	H	0.125	0	T	19.6	628.295
Galal et al (2018) [305]	Rodentia	Muridae	Mus musculus	Senegal	0	1	S	H	0.125	0	T	19.6	628.295
Galal et al (2018) [305]	Rodentia	Muridae	Mus musculus	Senegal	0	1	S	H	0.125	0	T	19.6	628.295
Galal et al (2018) [305]	Rodentia	Muridae	Mus musculus	Senegal	0	1	S	H	0.125	0	T	19.6	628.295
Galal et al (2018) [305]	Rodentia	Muridae	Mus musculus	Senegal	0	1	S	H	0.125	0	T	19.6	628.295
Galal et al (2018) [305]	Rodentia	Muridae	Mus musculus	Senegal	0	1	S	H	0.125	0	T	19.6	628.295
Galal et al (2018) [305]	Rodentia	Muridae	Mus musculus	Senegal	0	1	S	H	0.125	0	T	19.6	628.295
Galal et al (2018) [305]	Rodentia	Muridae	Mus musculus	Senegal	0	1	S	H	0.125	0	T	19.6	628.295
Galal et al (2018) [305]	Rodentia	Muridae	Mus musculus	Senegal	0	1	S	H	0.125	0	T	19.6	628.295
Galal et al (2018) [305]	Rodentia	Muridae	Mus musculus	Senegal	0	1	S	H	0.125	0	T	19.6	628.295
Galal et al (2018) [305]	Rodentia	Muridae	Mus musculus	Senegal	0	1	S	H	0.125	0	T	19.6	628.295
Galal et al (2018) [305]	Rodentia	Muridae	Mus musculus	Senegal	0	1	S	H	0.125	0	T	19.6	628.295
Galal et al (2018) [305]	Rodentia	Muridae	Mus musculus	Senegal	0	1	S	H	0.125	0	T	19.6	628.295
Galal et al (2018) [305]	Rodentia	Muridae	Mus musculus	Senegal	0	1	S	H	0.125	0	T	19.6	628.295
Galal et al (2018) [305]	Rodentia	Muridae	Mus musculus	Senegal	0	1	S	H	0.125	0	T	19.6	628.295
Galal et al (2018) [305]	Rodentia	Muridae	Mus musculus	Senegal	0	1	S	H	0.125	0	T	19.6	628.295
Galal et al (2018) [305]	Rodentia	Muridae	Mus musculus	Senegal	0	1	S	H	0.125	0	T	19.6	628.295
Galal et al (2018) [305]	Rodentia	Muridae	Mus musculus	Senegal	0	1	S	H	0.125	0	T	19.6	628.295
Galal et al (2018) [305]	Rodentia	Muridae	Mus musculus	Senegal	0	1	S	H	0.125	0	T	19.6	628.295
Galal et al (2018) [305]	Rodentia	Muridae	Mus musculus	Senegal	0	1	S	H	0.125	0	T	19.6	628.295
Galal et al (2018) [305]	Rodentia	Muridae	Mus musculus	Senegal	0	1	S	H	0.125	0	T	19.6	628.295
Galal et al (2018) [305]	Rodentia	Muridae	Mus musculus	Senegal	0	1	S	H	0.125	0	T	19.6	628.295
Galal et al (2018) [305]	Rodentia	Muridae	Mus musculus	Senegal	0	1	S	H	0.125	0	T	19.6	628.295
Galal et al (2018) [305]	Rodentia	Muridae	Mus musculus	Senegal	0	1	S	H	0.125	0	T	19.6	628.295
Galal et al (2018) [305]	Rodentia	Muridae	Mus musculus	Senegal	0	1	S	H	0.125	0	T	19.6	628.295
Galal et al (2018) [305]	Rodentia	Muridae	Mus musculus	Senegal	0	1	S	H	0.125	0	T	19.6	628.295
Galal et al (2018) [305]	Rodentia	Muridae	Mus musculus	Senegal	0	1	S	H	0.125	0	T	19.6	628.295
Galal et al (2018) [305]	Rodentia	Muridae	Mus musculus	Senegal	0	1	S	H	0.125	0	T	19.6	628.295
Galal et al (2018) [305]	Rodentia	Muridae	Mus musculus	Senegal	0	1	S	H	0.125	0	T	19.6	628.295
Galal et al (2018) [305]	Rodentia	Muridae	Mus musculus	Senegal	0	1	S	H	0.125	0	T	19.6	628.295
Galal et al (2018) [305]	Rodentia	Muridae	Mus musculus	Senegal	0	1	S	H	0.125	0	T	19.6	628.295
Galal et al (2018) [305]	Rodentia	Muridae	Mus musculus	Senegal	0	1	S	H	0.125	0	T	19.6	628.295
Galal et al (2018) [305]	Rodentia	Muridae	Mus musculus	Senegal	1	1	S	H	0.125	0	T	19.6	628.295
Galal et al (2018) [305]	Rodentia	Muridae	Mus musculus	Senegal	1	1	S	H	0.125	0	T	19.6	628.295
Galal et al (2018) [305]	Rodentia	Muridae	Mus musculus	Senegal	0	1	S	H	0.125	0	T	19.6	628.295
Galal et al (2018) [305]	Rodentia	Muridae	Mus musculus	Senegal	0	1	S	H	0.125	0	T	19.6	628.295
Galal et al (2018) [305]	Rodentia	Muridae	Mus musculus	Senegal	0	1	S	H	0.125	0	T	19.6	628.295
Galal et al (2018) [305]	Rodentia	Muridae	Mus musculus	Senegal	0	1	S	H	0.125	0	T	19.6	628.295
Galal et al (2018) [305]	Rodentia	Muridae	Mus musculus	Senegal	0	1	S	H	0.125	0	T	19.6	628.295
Galal et al (2018) [305]	Rodentia	Muridae	Mus musculus	Senegal	0	1	S	H	0.125	0	T	19.6	628.295
Galal et al (2018) [305]	Rodentia	Muridae	Mus musculus	Senegal	0	1	S	H	0.125	0	T	19.6	628.295
Galal et al (2018) [305]	Rodentia	Muridae	Mus musculus	Senegal	0	1	S	H	0.125	0	T	19.6	628.295
Galal et al (2018) [305]	Rodentia	Muridae	Mus musculus	Senegal	0	1	S	H	0.125	0	T	19.6	628.295
Galal et al (2018) [305]	Rodentia	Muridae	Mus musculus	Senegal	0	1	S	H	0.125	0	T	19.6	628.295
Galal et al (2018) [305]	Rodentia	Muridae	Mus musculus	Senegal	0	1	S	H	0.125	0	T	19.6	628.295
Galal et al (2018) [305]	Rodentia	Muridae	Mus musculus	Senegal	0	1	S	H	0.125	0	T	19.6	628.295
Galal et al (2018) [305]	Rodentia	Muridae	Mus musculus	Senegal	0	1	S	H	0.125	0	T	19.6	628.295
Galal et al (2018) [305]	Rodentia	Muridae	Mus musculus	Senegal	0	1	S	H	0.125	0	T	19.6	628.295
Galal et al (2018) [305]	Rodentia	Muridae	Mus musculus	Senegal	0	1	S	H	0.125	0	T	19.6	628.295
Galal et al (2018) [305]	Rodentia	Muridae	Mus musculus	Senegal	0	1	S	H	0.125	0	T	19.6	628.295
Galal et al (2018) [305]	Rodentia	Muridae	Mus musculus	Senegal	0	1	S	H	0.125	0	T	19.6	628.295
Galal et al (2018) [305]	Rodentia	Muridae	Mus musculus	Senegal	0	1	S	H	0.125	0	T	19.6	628.295
Galal et al (2018) [305]	Rodentia	Muridae	Mus musculus	Senegal	0	1	S	H	0.125	0	T	19.6	628.295
Galal et al (2018) [305]	Rodentia	Muridae	Mus musculus	Senegal	0	1	S	H	0.125	0	T	19.6	628.295
Galal et al (2018) [305]	Rodentia	Muridae	Mus musculus	Senegal	0	1	S	H	0.125	0	T	19.6	628.295
Galal et al (2018) [305]	Rodentia	Muridae	Mus musculus	Senegal	0	1	S	H	0.125	0	T	19.6	628.295
Galal et al (2018) [305]	Rodentia	Muridae	Mus musculus	Senegal	0	1	S	H	0.125	0	T	19.6	628.295
Galal et al (2018) [305]	Rodentia	Muridae	Mus musculus	Senegal	0	1	S	H	0.125	0	T	19.6	628.295
Galal et al (2018) [305]	Rodentia	Muridae	Mus musculus	Senegal	0	1	S	H	0.125	0	T	19.6	628.295
Galal et al (2018) [305]	Rodentia	Muridae	Mus musculus	Senegal	0	1	S	H	0.125	0	T	19.6	628.295
Galal et al (2018) [305]	Rodentia	Muridae	Mus musculus	Senegal	0	1	S	H	0.125	0	T	19.6	628.295
Galal et al (2018) [305]	Rodentia	Muridae	Mus musculus	Senegal	0	1	S	H	0.125	0	T	19.6	628.295
Galal et al (2018) [305]	Rodentia	Muridae	Mus musculus	Senegal	0	1	S	H	0.125	0	T	19.6	628.295
Galal et al (2018) [305]	Rodentia	Muridae	Mus musculus	Senegal	0	1	S	H	0.125	0	T	19.6	628.295
Galal et al (2018) [305]	Rodentia	Muridae	Mus musculus	Senegal	0	1	S	H	0.125	0	T	19.6	628.295
Galal et al (2018) [305]	Rodentia	Muridae	Mus musculus	Senegal	0	1	S	H	0.125	0	T	19.6	628.295
Galal et al (2018) [305]	Rodentia	Muridae	Mus musculus	Senegal	0	1	S	H	0.125	0	T	19.6	628.295
Galal et al (2018) [305]	Rodentia	Muridae	Mus musculus	Senegal	0	1	S	H	0.125	0	T	19.6	628.295
Galal et al (2018) [305]	Rodentia	Muridae	Mus musculus	Senegal	0	1	S	H	0.125	0	T	19.6	628.295
Galal et al (2018) [305]	Rodentia	Muridae	Mus musculus	Senegal	0	1	S	H	0.125	0	T	19.6	628.295
Galal et al (2018) [305]	Rodentia	Muridae	Mus musculus	Senegal	0	1	S	H	0.125	0	T	19.6	628.295
Galal et al (2018) [305]	Rodentia	Muridae	Mus musculus	Senegal	0	1	S	H	0.125	0	T	19.6	628.295
Galal et al (2018) [305]	Rodentia	Muridae	Mus musculus	Senegal	1	1	S	H	0.125	0	T	19.6	628.295
Galal et al (2018) [305]	Rodentia	Muridae	Mus musculus	Senegal	1	1	S	H	0.125	0	T	19.6	628.295
Galal et al (2018) [305]	Rodentia	Muridae	Mus musculus	Senegal	1	1	S	H	0.125	0	T	19.6	628.295
Galal et al (2018) [305]	Rodentia	Muridae	Mus musculus	Senegal	0	1	S	H	0.125	0	T	19.6	628.295
Galal et al (2018) [305]	Rodentia	Muridae	Mus musculus	Senegal	0	1	S	H	0.125	0	T	19.6	628.295
Galal et al (2018) [305]	Rodentia	Muridae	Mus musculus	Senegal	0	1	S	H	0.125	0	T	19.6	628.295
Galal et al (2018) [305]	Rodentia	Muridae	Mus musculus	Senegal	0	1	S	H	0.125	0	T	19.6	628.295
Galal et al (2018) [305]	Rodentia	Muridae	Mus musculus	Senegal	1	1	S	H	0.125	0	T	19.6	628.295
Galal et al (2018) [305]	Rodentia	Muridae	Mus musculus	Senegal	0	1	S	H	0.125	0	T	19.6	628.295
Galal et al (2018) [305]	Rodentia	Muridae	Mus musculus	Senegal	0	1	S	H	0.125	0	T	19.6	628.295
Galal et al (2018) [305]	Rodentia	Muridae	Mus musculus	Senegal	0	1	S	H	0.125	0	T	19.6	628.295
Galal et al (2018) [305]	Rodentia	Muridae	Mus musculus	Senegal	1	1	S	H	0.125	0	T	19.6	628.295
Galal et al (2018) [305]	Rodentia	Muridae	Mus musculus	Senegal	0	1	S	H	0.125	0	T	19.6	628.295
Galal et al (2018) [305]	Rodentia	Muridae	Mus musculus	Senegal	0	1	S	H	0.125	0	T	19.6	628.295
Galal et al (2018) [305]	Rodentia	Muridae	Mus musculus	Senegal	0	1	S	H	0.125	0	T	19.6	628.295
Galal et al (2018) [305]	Rodentia	Muridae	Mus musculus	Senegal	0	1	S	H	0.125	0	T	19.6	628.295
Galal et al (2018) [305]	Rodentia	Muridae	Mus musculus	Senegal	0	1	S	H	0.125	0	T	19.6	628.295
Galal et al (2018) [305]	Rodentia	Muridae	Mus musculus	Senegal	0	1	S	H	0.125	0	T	19.6	628.295
Galal et al (2018) [305]	Rodentia	Muridae	Mus musculus	Senegal	0	1	S	H	0.125	0	T	19.6	628.295
Galal et al (2018) [305]	Rodentia	Muridae	Mus musculus	Senegal	0	1	S	H	0.125	0	T	19.6	628.295
Galal et al (2018) [305]	Rodentia	Muridae	Mus musculus	Senegal	0	1	S	H	0.125	0	T	19.6	628.295
Galal et al (2018) [305]	Rodentia	Muridae	Mus musculus	Senegal	0	1	S	H	0.125	0	T	19.6	628.295
Galal et al (2018) [305]	Rodentia	Muridae	Mus musculus	Senegal	0	1	S	H	0.125	0	T	19.6	628.295
Galal et al (2018) [305]	Rodentia	Muridae	Mus musculus	Senegal	0	1	S	H	0.125	0	T	19.6	628.295
Galal et al (2018) [305]	Rodentia	Muridae	Mus musculus	Senegal	0	1	S	H	0.125	0	T	19.6	628.295
Galal et al (2018) [305]	Rodentia	Muridae	Mus musculus	Senegal	0	1	S	H	0.125	0	T	19.6	628.295
Galal et al (2018) [305]	Rodentia	Muridae	Mus musculus	Senegal	0	1	S	H	0.125	0	T	19.6	628.295
Galal et al (2018) [305]	Rodentia	Muridae	Mus musculus	Senegal	0	1	S	H	0.125	0	T	19.6	628.295
Galal et al (2018) [305]	Rodentia	Muridae	Mus musculus	Senegal	0	1	S	H	0.125	0	T	19.6	628.295
Galal et al (2018) [305]	Rodentia	Muridae	Mus musculus	Senegal	0	1	S	H	0.125	0	T	19.6	628.295
Galal et al (2018) [305]	Rodentia	Muridae	Mus musculus	Senegal	0	1	S	H	0.125	0	T	19.6	628.295
Galal et al (2018) [305]	Rodentia	Muridae	Mus musculus	Senegal	0	1	S	H	0.125	0	T	19.6	628.295
Galal et al (2018) [305]	Rodentia	Muridae	Mus musculus	Senegal	0	1	S	H	0.125	0	T	19.6	628.295
Galal et al (2018) [305]	Rodentia	Muridae	Mus musculus	Senegal	0	1	S	H	0.125	0	T	19.6	628.295
Galal et al (2018) [305]	Rodentia	Muridae	Mus musculus	Senegal	0	1	S	H	0.125	0	T	19.6	628.295
Galal et al (2018) [305]	Rodentia	Muridae	Mus musculus	Senegal	0	1	S	H	0.125	0	T	19.6	628.295
Galal et al (2018) [305]	Rodentia	Muridae	Mus musculus	Senegal	0	1	S	H	0.125	0	T	19.6	628.295
Galal et al (2018) [305]	Rodentia	Muridae	Mus musculus	Senegal	0	1	S	H	0.125	0	T	19.6	628.295
Galal et al (2018) [305]	Rodentia	Muridae	Mus musculus	Senegal	0	1	S	H	0.125	0	T	19.6	628.295
Galal et al (2018) [305]	Rodentia	Muridae	Mus musculus	Senegal	0	1	S	H	0.125	0	T	19.6	628.295
Galal et al (2018) [305]	Rodentia	Muridae	Mus musculus	Senegal	0	1	S	H	0.125	0	T	19.6	628.295
Galal et al (2018) [305]	Rodentia	Muridae	Mus musculus	Senegal	0	1	S	H	0.125	0	T	19.6	628.295
Galal et al (2018) [305]	Rodentia	Muridae	Mus musculus	Senegal	0	1	S	H	0.125	0	T	19.6	628.295
Galal et al (2018) [305]	Rodentia	Muridae	Mus musculus	Senegal	0	1	S	H	0.125	0	T	19.6	628.295
Galal et al (2018) [305]	Rodentia	Muridae	Mus musculus	Senegal	0	1	S	H	0.125	0	T	19.6	628.295
Galal et al (2018) [305]	Rodentia	Muridae	Mus musculus	Senegal	0	1	S	H	0.125	0	T	19.6	628.295
Galal et al (2018) [305]	Rodentia	Muridae	Mus musculus	Senegal	0	1	S	H	0.125	0	T	19.6	628.295
Galal et al (2018) [305]	Rodentia	Muridae	Mus musculus	Senegal	0	1	S	H	0.125	0	T	19.6	628.295
Galal et al (2018) [305]	Rodentia	Muridae	Mus musculus	Senegal	0	1	S	H	0.125	0	T	19.6	628.295
Galal et al (2018) [305]	Rodentia	Muridae	Mus musculus	Senegal	0	1	S	H	0.125	0	T	19.6	628.295
Galal et al (2018) [305]	Rodentia	Muridae	Mus musculus	Senegal	0	1	S	H	0.125	0	T	19.6	628.295
Galal et al (2018) [305]	Rodentia	Muridae	Mus musculus	Senegal	0	1	S	H	0.125	0	T	19.6	628.295
Galal et al (2018) [305]	Rodentia	Muridae	Mus musculus	Senegal	0	1	S	H	0.125	0	T	19.6	628.295
Galal et al (2018) [305]	Rodentia	Muridae	Mus musculus	Senegal	0	1	S	H	0.125	0	T	19.6	628.295
Galal et al (2018) [305]	Rodentia	Muridae	Mus musculus	Senegal	0	1	S	H	0.125	0	T	19.6	628.295
Galal et al (2018) [305]	Rodentia	Muridae	Mus musculus	Senegal	0	1	S	H	0.125	0	T	19.6	628.295
Galal et al (2018) [305]	Rodentia	Muridae	Mus musculus	Senegal	0	1	S	H	0.125	0	T	19.6	628.295
Galal et al (2018) [305]	Rodentia	Muridae	Mus musculus	Senegal	0	1	S	H	0.125	0	T	19.6	628.295
Galal et al (2018) [305]	Rodentia	Muridae	Mus musculus	Senegal	0	1	S	H	0.125	0	T	19.6	628.295
Galal et al (2018) [305]	Rodentia	Muridae	Mus musculus	Senegal	0	1	S	H	0.125	0	T	19.6	628.295
Galal et al (2018) [305]	Rodentia	Muridae	Mus musculus	Senegal	0	1	S	H	0.125	0	T	19.6	628.295
Galal et al (2018) [305]	Rodentia	Muridae	Mus musculus	Senegal	0	1	S	H	0.125	0	T	19.6	628.295
Galal et al (2018) [305]	Rodentia	Muridae	Mus musculus	Senegal	0	1	S	H	0.125	0	T	19.6	628.295
Galal et al (2018) [305]	Rodentia	Muridae	Mus musculus	Senegal	0	1	S	H	0.125	0	T	19.6	628.295
Galal et al (2018) [305]	Rodentia	Muridae	Mus musculus	Senegal	0	1	S	H	0.125	0	T	19.6	628.295
Galal et al (2018) [305]	Rodentia	Muridae	Mus musculus	Senegal	0	1	S	H	0.125	0	T	19.6	628.295
Galal et al (2018) [305]	Rodentia	Muridae	Mus musculus	Senegal	0	1	S	H	0.125	0	T	19.6	628.295
Galal et al (2018) [305]	Rodentia	Muridae	Mus musculus	Senegal	0	1	S	H	0.125	0	T	19.6	628.295
Galal et al (2018) [305]	Rodentia	Muridae	Mus musculus	Senegal	0	1	S	H	0.125	0	T	19.6	628.295
Galal et al (2018) [305]	Rodentia	Muridae	Mus musculus	Senegal	0	1	S	H	0.125	0	T	19.6	628.295
Galal et al (2018) [305]	Rodentia	Muridae	Mus musculus	Senegal	0	1	S	H	0.125	0	T	19.6	628.295
Galal et al (2018) [305]	Rodentia	Muridae	Mus musculus	Senegal	0	1	S	H	0.125	0	T	19.6	628.295
Galal et al (2018) [305]	Rodentia	Muridae	Mus musculus	Senegal	0	1	S	H	0.125	0	T	19.6	628.295
Galal et al (2018) [305]	Rodentia	Muridae	Mus musculus	Senegal	0	1	S	H	0.125	0	T	19.6	628.295
Galal et al (2018) [305]	Rodentia	Muridae	Mus musculus	Senegal	0	1	S	H	0.125	0	T	19.6	628.295
Galal et al (2018) [305]	Rodentia	Muridae	Mus musculus	Senegal	0	1	S	H	0.125	0	T	19.6	628.295
Galal et al (2018) [305]	Rodentia	Muridae	Mus musculus	Senegal	0	1	S	H	0.125	0	T	19.6	628.295
Galal et al (2018) [305]	Rodentia	Muridae	Mus musculus	Senegal	0	1	S	H	0.125	0	T	19.6	628.295
Galal et al (2018) [305]	Rodentia	Muridae	Mus musculus	Senegal	0	1	S	H	0.125	0	T	19.6	628.295
Galal et al (2018) [305]	Rodentia	Muridae	Mus musculus	Senegal	0	1	S	H	0.125	0	T	19.6	628.295
Galal et al (2018) [305]	Rodentia	Muridae	Mus musculus	Senegal	0	1	S	H	0.125	0	T	19.6	628.295
Galal et al (2018) [305]	Rodentia	Muridae	Mus musculus	Senegal	0	1	S	H	0.125	0	T	19.6	628.295
Galal et al (2018) [305]	Rodentia	Muridae	Mus musculus	Senegal	0	1	S	H	0.125	0	T	19.6	628.295
Galal et al (2018) [305]	Rodentia	Muridae	Mus musculus	Senegal	0	1	S	H	0.125	0	T	19.6	628.295
Galal et al (2018) [305]	Rodentia	Muridae	Mus musculus	Senegal	0	1	S	H	0.125	0	T	19.6	628.295
Galal et al (2018) [305]	Rodentia	Muridae	Mus musculus	Senegal	0	1	S	H	0.125	0	T	19.6	628.295
Galal et al (2018) [305]	Rodentia	Muridae	Mus musculus	Senegal	0	1	S	H	0.125	0	T	19.6	628.295
Galal et al (2018) [305]	Rodentia	Muridae	Mus musculus	Senegal	0	1	S	H	0.125	0	T	19.6	628.295
Galal et al (2018) [305]	Rodentia	Muridae	Mus musculus	Senegal	0	1	S	H	0.125	0	T	19.6	628.295
Galal et al (2018) [305]	Rodentia	Muridae	Mus musculus	Senegal	0	1	S	H	0.125	0	T	19.6	628.295
Galal et al (2018) [305]	Rodentia	Muridae	Mus musculus	Senegal	0	1	S	H	0.125	0	T	19.6	628.295
Galal et al (2018) [305]	Rodentia	Muridae	Mus musculus	Senegal	0	1	S	H	0.125	0	T	19.6	628.295
Galal et al (2018) [305]	Rodentia	Muridae	Mus musculus	Senegal	0	1	S	H	0.125	0	T	19.6	628.295
Galal et al (2018) [305]	Rodentia	Muridae	Mus musculus	Senegal	0	1	S	H	0.125	0	T	19.6	628.295
Galal et al (2018) [305]	Rodentia	Muridae	Mus musculus	Senegal	0	1	S	H	0.125	0	T	19.6	628.295
Galal et al (2018) [305]	Rodentia	Muridae	Mus musculus	Senegal	0	1	S	H	0.125	0	T	19.6	628.295
Galal et al (2018) [305]	Rodentia	Muridae	Mus musculus	Senegal	0	1	S	H	0.125	0	T	19.6	628.295
Galal et al (2018) [305]	Rodentia	Muridae	Mus musculus	Senegal	1	1	S	H	0.125	0	T	19.6	628.295
Galal et al (2018) [305]	Rodentia	Muridae	Mus musculus	Senegal	1	1	S	H	0.125	0	T	19.6	628.295
Galal et al (2018) [305]	Rodentia	Muridae	Mus musculus	Senegal	0	1	S	H	0.125	0	T	19.6	628.295
Galal et al (2018) [305]	Rodentia	Muridae	Mus musculus	Senegal	1	1	S	H	0.125	0	T	19.6	628.295
Galal et al (2018) [305]	Rodentia	Muridae	Mus musculus	Senegal	0	1	S	H	0.125	0	T	19.6	628.295
Galal et al (2018) [305]	Rodentia	Muridae	Mus musculus	Senegal	0	1	S	H	0.125	0	T	19.6	628.295
Galal et al (2018) [305]	Rodentia	Muridae	Mus musculus	Senegal	0	1	S	H	0.125	0	T	19.6	628.295
Galal et al (2018) [305]	Rodentia	Muridae	Mus musculus	Senegal	0	1	S	H	0.125	0	T	19.6	628.295
Galal et al (2018) [305]	Rodentia	Muridae	Mus musculus	Senegal	0	1	S	H	0.125	0	T	19.6	628.295
Galal et al (2018) [305]	Rodentia	Muridae	Mus musculus	Senegal	0	1	S	H	0.125	0	T	19.6	628.295
Galal et al (2018) [305]	Rodentia	Muridae	Mus musculus	Senegal	0	1	S	H	0.125	0	T	19.6	628.295
Galal et al (2018) [305]	Rodentia	Muridae	Mus musculus	Senegal	0	1	S	H	0.125	0	T	19.6	628.295
Galal et al (2018) [305]	Rodentia	Muridae	Mus musculus	Senegal	0	1	S	H	0.125	0	T	19.6	628.295
Galal et al (2018) [305]	Rodentia	Muridae	Mus musculus	Senegal	0	1	S	H	0.125	0	T	19.6	628.295
Galal et al (2018) [305]	Rodentia	Muridae	Mus musculus	Senegal	0	1	S	H	0.125	0	T	19.6	628.295
Galal et al (2018) [305]	Rodentia	Muridae	Mus musculus	Senegal	0	1	S	H	0.125	0	T	19.6	628.295
Galal et al (2018) [305]	Rodentia	Muridae	Mus musculus	Senegal	0	1	S	H	0.125	0	T	19.6	628.295
Galal et al (2018) [305]	Rodentia	Muridae	Mus musculus	Senegal	0	1	S	H	0.125	0	T	19.6	628.295
Galal et al (2018) [305]	Rodentia	Muridae	Mus musculus	Senegal	0	1	S	H	0.125	0	T	19.6	628.295
Galal et al (2018) [305]	Rodentia	Muridae	Mus musculus	Senegal	1	1	S	H	0.125	0	T	19.6	628.295
Galal et al (2018) [305]	Rodentia	Muridae	Mus musculus	Senegal	1	1	S	H	0.125	0	T	19.6	628.295
Galal et al (2018) [305]	Rodentia	Muridae	Mus musculus	Senegal	1	1	S	H	0.125	0	T	19.6	628.295
Galal et al (2018) [305]	Rodentia	Muridae	Mus musculus	Senegal	1	1	S	H	0.125	0	T	19.6	628.295
Galal et al (2018) [305]	Rodentia	Muridae	Mus musculus	Senegal	1	1	S	H	0.125	0	T	19.6	628.295
Galal et al (2018) [305]	Rodentia	Muridae	Mus musculus	Senegal	1	1	S	H	0.125	0	T	19.6	628.295
Galal et al (2018) [305]	Rodentia	Muridae	Mus musculus	Senegal	0	1	S	H	0.125	0	T	19.6	628.295
Galal et al (2018) [305]	Rodentia	Muridae	Mus musculus	Senegal	0	1	S	H	0.125	0	T	19.6	628.295
Galal et al (2018) [305]	Rodentia	Muridae	Mus musculus	Senegal	0	1	S	H	0.125	0	T	19.6	628.295
Galal et al (2018) [305]	Rodentia	Muridae	Mus musculus	Senegal	0	1	S	H	0.125	0	T	19.6	628.295
Galal et al (2018) [305]	Rodentia	Muridae	Mus musculus	Senegal	0	1	S	H	0.125	0	T	19.6	628.295
Galal et al (2018) [305]	Rodentia	Muridae	Mus musculus	Senegal	0	1	S	H	0.125	0	T	19.6	628.295
Galal et al (2018) [305]	Rodentia	Muridae	Mus musculus	Senegal	0	1	S	H	0.125	0	T	19.6	628.295
Galal et al (2018) [305]	Rodentia	Muridae	Mus musculus	Senegal	0	1	S	H	0.125	0	T	19.6	628.295
Galal et al (2018) [305]	Rodentia	Muridae	Mus musculus	Senegal	0	1	S	H	0.125	0	T	19.6	628.295
Galal et al (2018) [305]	Rodentia	Muridae	Mus musculus	Senegal	0	1	S	H	0.125	0	T	19.6	628.295
Galal et al (2018) [305]	Rodentia	Muridae	Mus musculus	Senegal	0	1	S	H	0.125	0	T	19.6	628.295
Galal et al (2018) [305]	Rodentia	Muridae	Mus musculus	Senegal	0	1	S	H	0.125	0	T	19.6	628.295
Galal et al (2018) [305]	Rodentia	Muridae	Mus musculus	Senegal	0	1	S	H	0.125	0	T	19.6	628.295
Galal et al (2018) [305]	Rodentia	Muridae	Mus musculus	Senegal	0	1	S	H	0.125	0	T	19.6	628.295
Galal et al (2018) [305]	Rodentia	Muridae	Mus musculus	Senegal	0	1	S	H	0.125	0	T	19.6	628.295
Galal et al (2018) [305]	Rodentia	Muridae	Mus musculus	Senegal	0	1	S	H	0.125	0	T	19.6	628.295
Galal et al (2018) [305]	Rodentia	Muridae	Mus musculus	Senegal	0	1	S	H	0.125	0	T	19.6	628.295
Galal et al (2018) [305]	Rodentia	Muridae	Mus musculus	Senegal	0	1	S	H	0.125	0	T	19.6	628.295
Galal et al (2018) [305]	Rodentia	Muridae	Mus musculus	Senegal	0	1	S	H	0.125	0	T	19.6	628.295
Galal et al (2018) [305]	Rodentia	Muridae	Mus musculus	Senegal	0	1	S	H	0.125	0	T	19.6	628.295
Galal et al (2018) [305]	Rodentia	Muridae	Mus musculus	Senegal	0	1	S	H	0.125	0	T	19.6	628.295
Galal et al (2018) [305]	Rodentia	Muridae	Mus musculus	Senegal	0	1	S	H	0.125	0	T	19.6	628.295
Galal et al (2018) [305]	Rodentia	Muridae	Mus musculus	Senegal	0	1	S	H	0.125	0	T	19.6	628.295
Galal et al (2018) [305]	Rodentia	Muridae	Mus musculus	Senegal	0	1	S	H	0.125	0	T	19.6	628.295
Galal et al (2018) [305]	Rodentia	Muridae	Mus musculus	Senegal	0	1	S	H	0.125	0	T	19.6	628.295
Galal et al (2018) [305]	Rodentia	Muridae	Mus musculus	Senegal	0	1	S	H	0.125	0	T	19.6	628.295
Galal et al (2018) [305]	Rodentia	Muridae	Mus musculus	Senegal	0	1	S	H	0.125	0	T	19.6	628.295
Galal et al (2018) [305]	Rodentia	Muridae	Mus musculus	Senegal	0	1	S	H	0.125	0	T	19.6	628.295
Galal et al (2018) [305]	Rodentia	Muridae	Mus musculus	Senegal	0	1	S	H	0.125	0	T	19.6	628.295
Galal et al (2018) [305]	Rodentia	Muridae	Mus musculus	Senegal	0	1	S	H	0.125	0	T	19.6	628.295
Galal et al (2018) [305]	Rodentia	Muridae	Mus musculus	Senegal	0	1	S	H	0.125	0	T	19.6	628.295
Galal et al (2018) [305]	Rodentia	Muridae	Mus musculus	Senegal	0	1	S	H	0.125	0	T	19.6	628.295
Galal et al (2018) [305]	Rodentia	Muridae	Mus musculus	Senegal	0	1	S	H	0.125	0	T	19.6	628.295
Galal et al (2018) [305]	Rodentia	Muridae	Mus musculus	Senegal	0	1	S	H	0.125	0	T	19.6	628.295
Galal et al (2018) [305]	Rodentia	Muridae	Mus musculus	Senegal	0	1	S	H	0.125	0	T	19.6	628.295
Galal et al (2018) [305]	Rodentia	Muridae	Mus musculus	Senegal	0	1	S	H	0.125	0	T	19.6	628.295
Galal et al (2018) [305]	Rodentia	Muridae	Mus musculus	Senegal	1	1	S	H	0.125	0	T	19.6	628.295
Galal et al (2018) [305]	Rodentia	Muridae	Mus musculus	Senegal	1	1	S	H	0.125	0	T	19.6	628.295
Galal et al (2018) [305]	Rodentia	Muridae	Mus musculus	Senegal	1	1	S	H	0.125	0	T	19.6	628.295
Galal et al (2018) [305]	Rodentia	Muridae	Mus musculus	Senegal	1	1	S	H	0.125	0	T	19.6	628.295
Galal et al (2018) [305]	Rodentia	Muridae	Mus musculus	Senegal	1	1	S	H	0.125	0	T	19.6	628.295
Galal et al (2018) [305]	Rodentia	Muridae	Mus musculus	Senegal	1	1	S	H	0.125	0	T	19.6	628.295
Galal et al (2018) [305]	Rodentia	Muridae	Mus musculus	Senegal	1	1	S	H	0.125	0	T	19.6	628.295
Galal et al (2018) [305]	Rodentia	Muridae	Mus musculus	Senegal	0	1	S	H	0.125	0	T	19.6	628.295
Galal et al (2018) [305]	Rodentia	Muridae	Mus musculus	Senegal	0	1	S	H	0.125	0	T	19.6	628.295
Galal et al (2018) [305]	Rodentia	Muridae	Mus musculus	Senegal	0	1	S	H	0.125	0	T	19.6	628.295
Galal et al (2018) [305]	Rodentia	Muridae	Mus musculus	Senegal	0	1	S	H	0.125	0	T	19.6	628.295
Galal et al (2018) [305]	Rodentia	Muridae	Mus musculus	Senegal	0	1	S	H	0.125	0	T	19.6	628.295
Galal et al (2018) [305]	Rodentia	Muridae	Mus musculus	Senegal	0	1	S	H	0.125	0	T	19.6	628.295
Galal et al (2018) [305]	Rodentia	Muridae	Mus musculus	Senegal	0	1	S	H	0.125	0	T	19.6	628.295
Galal et al (2018) [305]	Rodentia	Muridae	Mus musculus	Senegal	0	1	S	H	0.125	0	T	19.6	628.295
Galal et al (2018) [305]	Rodentia	Muridae	Mus musculus	Senegal	0	1	S	H	0.125	0	T	19.6	628.295
Galal et al (2018) [305]	Rodentia	Muridae	Mus musculus	Senegal	0	1	S	H	0.125	0	T	19.6	628.295
Galal et al (2018) [305]	Rodentia	Muridae	Mus musculus	Senegal	0	1	S	H	0.125	0	T	19.6	628.295
Galal et al (2018) [305]	Rodentia	Muridae	Mus musculus	Senegal	0	1	S	H	0.125	0	T	19.6	628.295
Galal et al (2018) [305]	Rodentia	Muridae	Mus musculus	Senegal	0	1	S	H	0.125	0	T	19.6	628.295
Galal et al (2018) [305]	Rodentia	Muridae	Mus musculus	Senegal	0	1	S	H	0.125	0	T	19.6	628.295
Galal et al (2018) [305]	Rodentia	Muridae	Mus musculus	Senegal	1	1	S	H	0.125	0	T	19.6	628.295
Galal et al (2018) [305]	Rodentia	Muridae	Mus musculus	Senegal	0	1	S	H	0.125	0	T	19.6	628.295
Galal et al (2018) [305]	Rodentia	Muridae	Mus musculus	Senegal	0	1	S	H	0.125	0	T	19.6	628.295
Galal et al (2018) [305]	Rodentia	Muridae	Mus musculus	Senegal	0	1	S	H	0.125	0	T	19.6	628.295
Galal et al (2018) [305]	Rodentia	Muridae	Mus musculus	Senegal	0	1	S	H	0.125	0	T	19.6	628.295
Galal et al (2018) [305]	Rodentia	Muridae	Mus musculus	Senegal	0	1	S	H	0.125	0	T	19.6	628.295
Galal et al (2018) [305]	Rodentia	Muridae	Mus musculus	Senegal	0	1	S	H	0.125	0	T	19.6	628.295
Galal et al (2018) [305]	Rodentia	Muridae	Mus musculus	Senegal	0	1	S	H	0.125	0	T	19.6	628.295
Galal et al (2018) [305]	Rodentia	Muridae	Mus musculus	Senegal	1	1	S	H	0.125	0	T	19.6	628.295
Galal et al (2018) [305]	Rodentia	Muridae	Mus musculus	Senegal	0	1	S	H	0.125	0	T	19.6	628.295
Galal et al (2018) [305]	Rodentia	Muridae	Mus musculus	Senegal	1	1	S	H	0.125	0	T	19.6	628.295
Galal et al (2018) [305]	Rodentia	Muridae	Mus musculus	Senegal	0	1	S	H	0.125	0	T	19.6	628.295
Galal et al (2018) [305]	Rodentia	Muridae	Mus musculus	Senegal	0	1	S	H	0.125	0	T	19.6	628.295
Galal et al (2018) [305]	Rodentia	Muridae	Mus musculus	Senegal	0	1	S	H	0.125	0	T	19.6	628.295
Galal et al (2018) [305]	Rodentia	Muridae	Mus musculus	Senegal	0	1	S	H	0.125	0	T	19.6	628.295
Galal et al (2018) [305]	Rodentia	Muridae	Mus musculus	Senegal	1	1	S	H	0.125	0	T	19.6	628.295
Galal et al (2018) [305]	Rodentia	Muridae	Mus musculus	Senegal	0	1	S	H	0.125	0	T	19.6	628.295
Galal et al (2018) [305]	Rodentia	Muridae	Mus musculus	Senegal	0	1	S	H	0.125	0	T	19.6	628.295
Galal et al (2018) [305]	Rodentia	Muridae	Mus musculus	Senegal	1	1	S	H	0.125	0	T	19.6	628.295
Galal et al (2018) [305]	Rodentia	Muridae	Mus musculus	Senegal	0	1	S	H	0.125	0	T	19.6	628.295
Galal et al (2018) [305]	Rodentia	Muridae	Mus musculus	Senegal	0	1	S	H	0.125	0	T	19.6	628.295
Galal et al (2018) [305]	Rodentia	Muridae	Mus musculus	Senegal	0	1	S	H	0.125	0	T	19.6	628.295
Galal et al (2018) [305]	Rodentia	Muridae	Mus musculus	Senegal	0	1	S	H	0.125	0	T	19.6	628.295
Galal et al (2018) [305]	Rodentia	Muridae	Mus musculus	Senegal	1	1	S	H	0.125	0	T	19.6	628.295
Galal et al (2018) [305]	Rodentia	Muridae	Mus musculus	Senegal	0	1	S	H	0.125	0	T	19.6	628.295
Galal et al (2018) [305]	Rodentia	Muridae	Mus musculus	Senegal	0	1	S	H	0.125	0	T	19.6	628.295
Galal et al (2018) [305]	Rodentia	Muridae	Mus musculus	Senegal	0	1	S	H	0.125	0	T	19.6	628.295
Galal et al (2018) [305]	Rodentia	Muridae	Mus musculus	Senegal	0	1	S	H	0.125	0	T	19.6	628.295
Galal et al (2018) [305]	Rodentia	Muridae	Mus musculus	Senegal	0	1	S	H	0.125	0	T	19.6	628.295
Galal et al (2018) [305]	Rodentia	Muridae	Mus musculus	Senegal	0	1	S	H	0.125	0	T	19.6	628.295
Galal et al (2018) [305]	Rodentia	Muridae	Mus musculus	Senegal	0	1	S	H	0.125	0	T	19.6	628.295
Galal et al (2018) [305]	Rodentia	Muridae	Mus musculus	Senegal	1	1	S	H	0.125	0	T	19.6	628.295
Galal et al (2018) [305]	Rodentia	Muridae	Mus musculus	Senegal	0	1	S	H	0.125	0	T	19.6	628.295
Galal et al (2018) [305]	Rodentia	Muridae	Mus musculus	Senegal	0	1	S	H	0.125	0	T	19.6	628.295
Galal et al (2018) [305]	Rodentia	Muridae	Mus musculus	Senegal	0	1	S	H	0.125	0	T	19.6	628.295
Galal et al (2018) [305]	Rodentia	Muridae	Mus musculus	Senegal	0	1	S	H	0.125	0	T	19.6	628.295
Galal et al (2018) [305]	Rodentia	Muridae	Mus musculus	Senegal	0	1	S	H	0.125	0	T	19.6	628.295
Galal et al (2018) [305]	Rodentia	Muridae	Mus musculus	Senegal	0	1	S	H	0.125	0	T	19.6	628.295
Galal et al (2018) [305]	Rodentia	Muridae	Mus musculus	Senegal	0	1	S	H	0.125	0	T	19.6	628.295
Galal et al (2018) [305]	Rodentia	Muridae	Mus musculus	Senegal	1	1	S	H	0.125	0	T	19.6	628.295
Galal et al (2018) [305]	Rodentia	Muridae	Mus musculus	Senegal	0	1	S	H	0.125	0	T	19.6	628.295
Galal et al (2018) [305]	Rodentia	Muridae	Mus musculus	Senegal	1	1	S	H	0.125	0	T	19.6	628.295
Galal et al (2018) [305]	Rodentia	Muridae	Mus musculus	Senegal	0	1	S	H	0.125	0	T	19.6	628.295
Galal et al (2018) [305]	Rodentia	Muridae	Mus musculus	Senegal	0	1	S	H	0.125	0	T	19.6	628.295
Galal et al (2018) [305]	Rodentia	Muridae	Mus musculus	Senegal	0	1	S	H	0.125	0	T	19.6	628.295
Galal et al (2018) [305]	Rodentia	Muridae	Mus musculus	Senegal	0	1	S	H	0.125	0	T	19.6	628.295
Galal et al (2018) [305]	Rodentia	Muridae	Mus musculus	Senegal	0	1	S	H	0.125	0	T	19.6	628.295
Galal et al (2018) [305]	Rodentia	Muridae	Mus musculus	Senegal	0	1	S	H	0.125	0	T	19.6	628.295
Galal et al (2018) [305]	Rodentia	Muridae	Mus musculus	Senegal	0	1	S	H	0.125	0	T	19.6	628.295
Galal et al (2018) [305]	Rodentia	Muridae	Mus musculus	Senegal	0	1	S	H	0.125	0	T	19.6	628.295
Galal et al (2018) [305]	Rodentia	Muridae	Mus musculus	Senegal	0	1	S	H	0.125	0	T	19.6	628.295
Galal et al (2018) [305]	Rodentia	Muridae	Mus musculus	Senegal	0	1	S	H	0.125	0	T	19.6	628.295
Galal et al (2018) [305]	Rodentia	Muridae	Mus musculus	Senegal	1	1	S	H	0.125	0	T	19.6	628.295
Galal et al (2018) [305]	Rodentia	Muridae	Mus musculus	Senegal	0	1	S	H	0.125	0	T	19.6	628.295
Galal et al (2018) [305]	Rodentia	Muridae	Mus musculus	Senegal	0	1	S	H	0.125	0	T	19.6	628.295
Galal et al (2018) [305]	Rodentia	Muridae	Mus musculus	Senegal	0	1	S	H	0.125	0	T	19.6	628.295
Galal et al (2018) [305]	Rodentia	Muridae	Mus musculus	Senegal	0	1	S	H	0.125	0	T	19.6	628.295
Galal et al (2018) [305]	Rodentia	Muridae	Mus musculus	Senegal	0	1	S	H	0.125	0	T	19.6	628.295
Galal et al (2018) [305]	Rodentia	Muridae	Mus musculus	Senegal	0	1	S	H	0.125	0	T	19.6	628.295
Galal et al (2018) [305]	Rodentia	Muridae	Mus musculus	Senegal	0	1	S	H	0.125	0	T	19.6	628.295
Galal et al (2018) [305]	Rodentia	Muridae	Mus musculus	Senegal	0	1	S	H	0.125	0	T	19.6	628.295
Galal et al (2018) [305]	Rodentia	Muridae	Mus musculus	Senegal	0	1	S	H	0.125	0	T	19.6	628.295
Galal et al (2018) [305]	Rodentia	Muridae	Mus musculus	Senegal	0	1	S	H	0.125	0	T	19.6	628.295
Galal et al (2018) [305]	Rodentia	Muridae	Mus musculus	Senegal	1	1	S	H	0.125	0	T	19.6	628.295
Galal et al (2018) [305]	Rodentia	Muridae	Mus musculus	Senegal	1	1	S	H	0.125	0	T	19.6	628.295
Galal et al (2018) [305]	Rodentia	Muridae	Mus musculus	Senegal	1	1	S	H	0.125	0	T	19.6	628.295
Galal et al (2018) [305]	Rodentia	Muridae	Mus musculus	Senegal	1	1	S	H	0.125	0	T	19.6	628.295
Galal et al (2018) [305]	Rodentia	Muridae	Mus musculus	Senegal	0	1	S	H	0.125	0	T	19.6	628.295
Galal et al (2018) [305]	Rodentia	Muridae	Mus musculus	Senegal	0	1	S	H	0.125	0	T	19.6	628.295
Galal et al (2018) [305]	Rodentia	Muridae	Mus musculus	Senegal	0	1	S	H	0.125	0	T	19.6	628.295
Galal et al (2018) [305]	Rodentia	Muridae	Mus musculus	Senegal	0	1	S	H	0.125	0	T	19.6	628.295
Galal et al (2018) [305]	Rodentia	Muridae	Mus musculus	Senegal	0	1	S	H	0.125	0	T	19.6	628.295
Galal et al (2018) [305]	Rodentia	Muridae	Mus musculus	Senegal	0	1	S	H	0.125	0	T	19.6	628.295
Galal et al (2018) [305]	Rodentia	Muridae	Mus musculus	Senegal	1	1	S	H	0.125	0	T	19.6	628.295
Galal et al (2018) [305]	Rodentia	Muridae	Mus musculus	Senegal	0	1	S	H	0.125	0	T	19.6	628.295
Galal et al (2018) [305]	Rodentia	Muridae	Mus musculus	Senegal	0	1	S	H	0.125	0	T	19.6	628.295
Galal et al (2018) [305]	Rodentia	Muridae	Mus musculus	Senegal	0	1	S	H	0.125	0	T	19.6	628.295
Galal et al (2018) [305]	Rodentia	Muridae	Mus musculus	Senegal	0	1	S	H	0.125	0	T	19.6	628.295
Galal et al (2018) [305]	Rodentia	Muridae	Mus musculus	Senegal	0	1	S	H	0.125	0	T	19.6	628.295
Galal et al (2018) [305]	Rodentia	Muridae	Mus musculus	Senegal	0	1	S	H	0.125	0	T	19.6	628.295
Galal et al (2018) [305]	Rodentia	Muridae	Mus musculus	Senegal	0	1	S	H	0.125	0	T	19.6	628.295
Galal et al (2018) [305]	Rodentia	Muridae	Mus musculus	Senegal	0	1	S	H	0.125	0	T	19.6	628.295
Galal et al (2018) [305]	Rodentia	Muridae	Mus musculus	Senegal	0	1	S	H	0.125	0	T	19.6	628.295
Galal et al (2018) [305]	Rodentia	Muridae	Mus musculus	Senegal	0	1	S	H	0.125	0	T	19.6	628.295
Galal et al (2018) [305]	Rodentia	Muridae	Mus musculus	Senegal	0	1	S	H	0.125	0	T	19.6	628.295
Galal et al (2018) [305]	Rodentia	Muridae	Mus musculus	Senegal	0	1	S	H	0.125	0	T	19.6	628.295
Galal et al (2018) [305]	Rodentia	Muridae	Mus musculus	Senegal	0	1	S	H	0.125	0	T	19.6	628.295
Galal et al (2018) [305]	Rodentia	Muridae	Mus musculus	Senegal	0	1	S	H	0.125	0	T	19.6	628.295
Galal et al (2018) [305]	Rodentia	Muridae	Mus musculus	Senegal	0	1	S	H	0.125	0	T	19.6	628.295
Galal et al (2018) [305]	Rodentia	Muridae	Mus musculus	Senegal	0	1	S	H	0.125	0	T	19.6	628.295
Galal et al (2018) [305]	Rodentia	Muridae	Mus musculus	Senegal	0	1	S	H	0.125	0	T	19.6	628.295
Galal et al (2018) [305]	Rodentia	Muridae	Mus musculus	Senegal	0	1	S	H	0.125	0	T	19.6	628.295
Galal et al (2018) [305]	Rodentia	Muridae	Mus musculus	Senegal	0	1	S	H	0.125	0	T	19.6	628.295
Galal et al (2018) [305]	Rodentia	Muridae	Mus musculus	Senegal	0	1	S	H	0.125	0	T	19.6	628.295
Galal et al (2018) [305]	Rodentia	Muridae	Mus musculus	Senegal	0	1	S	H	0.125	0	T	19.6	628.295
Galal et al (2018) [305]	Rodentia	Muridae	Mus musculus	Senegal	0	1	S	H	0.125	0	T	19.6	628.295
Galal et al (2018) [305]	Rodentia	Muridae	Mus musculus	Senegal	0	1	S	H	0.125	0	T	19.6	628.295
Galal et al (2018) [305]	Rodentia	Muridae	Mus musculus	Senegal	0	1	S	H	0.125	0	T	19.6	628.295
Galal et al (2018) [305]	Rodentia	Muridae	Mus musculus	Senegal	0	1	S	H	0.125	0	T	19.6	628.295
Galal et al (2018) [305]	Rodentia	Muridae	Mus musculus	Senegal	0	1	S	H	0.125	0	T	19.6	628.295
Galal et al (2018) [305]	Rodentia	Muridae	Mus musculus	Senegal	0	1	S	H	0.125	0	T	19.6	628.295
Galal et al (2018) [305]	Rodentia	Muridae	Mus musculus	Senegal	0	1	S	H	0.125	0	T	19.6	628.295
Galal et al (2018) [305]	Rodentia	Muridae	Mus musculus	Senegal	0	1	S	H	0.125	0	T	19.6	628.295
Galal et al (2018) [305]	Rodentia	Muridae	Mus musculus	Senegal	0	1	S	H	0.125	0	T	19.6	628.295
Galal et al (2018) [305]	Rodentia	Muridae	Mus musculus	Senegal	0	1	S	H	0.125	0	T	19.6	628.295
Galal et al (2018) [305]	Rodentia	Muridae	Mus musculus	Senegal	0	1	S	H	0.125	0	T	19.6	628.295
Galal et al (2018) [305]	Rodentia	Muridae	Mus musculus	Senegal	0	1	S	H	0.125	0	T	19.6	628.295
Galal et al (2018) [305]	Rodentia	Muridae	Mus musculus	Senegal	0	1	S	H	0.125	0	T	19.6	628.295
Galal et al (2018) [305]	Rodentia	Muridae	Mus musculus	Senegal	0	1	S	H	0.125	0	T	19.6	628.295
Galal et al (2018) [305]	Rodentia	Muridae	Mus musculus	Senegal	0	1	S	H	0.125	0	T	19.6	628.295
Galal et al (2018) [305]	Rodentia	Muridae	Mus musculus	Senegal	0	1	S	H	0.125	0	T	19.6	628.295
Galal et al (2018) [305]	Rodentia	Muridae	Mus musculus	Senegal	0	1	S	H	0.125	0	T	19.6	628.295
Galal et al (2018) [305]	Rodentia	Muridae	Mus musculus	Senegal	0	1	S	H	0.125	0	T	19.6	628.295
Galal et al (2018) [305]	Rodentia	Muridae	Mus musculus	Senegal	0	1	S	H	0.125	0	T	19.6	628.295
Galal et al (2018) [305]	Rodentia	Muridae	Mus musculus	Senegal	0	1	S	H	0.125	0	T	19.6	628.295
Galal et al (2018) [305]	Rodentia	Muridae	Mus musculus	Senegal	0	1	S	H	0.125	0	T	19.6	628.295
Galal et al (2018) [305]	Rodentia	Muridae	Mus musculus	Senegal	1	1	S	H	0.125	0	T	19.6	628.295
Galal et al (2018) [305]	Rodentia	Muridae	Mus musculus	Senegal	1	1	S	H	0.125	0	T	19.6	628.295
Galal et al (2018) [305]	Rodentia	Muridae	Mus musculus	Senegal	1	1	S	H	0.125	0	T	19.6	628.295
Galal et al (2018) [305]	Rodentia	Muridae	Mus musculus	Senegal	0	1	S	H	0.125	0	T	19.6	628.295
Galal et al (2018) [305]	Rodentia	Muridae	Mus musculus	Senegal	0	1	S	H	0.125	0	T	19.6	628.295
Galal et al (2018) [305]	Rodentia	Muridae	Mus musculus	Senegal	0	1	S	H	0.125	0	T	19.6	628.295
Galal et al (2018) [305]	Rodentia	Muridae	Mus musculus	Senegal	0	1	S	H	0.125	0	T	19.6	628.295
Galal et al (2018) [305]	Rodentia	Muridae	Mus musculus	Senegal	0	1	S	H	0.125	0	T	19.6	628.295
Galal et al (2018) [305]	Rodentia	Muridae	Mus musculus	Senegal	0	1	S	H	0.125	0	T	19.6	628.295
Galal et al (2018) [305]	Rodentia	Muridae	Mus musculus	Senegal	0	1	S	H	0.125	0	T	19.6	628.295
Galal et al (2018) [305]	Rodentia	Muridae	Mus musculus	Senegal	0	1	S	H	0.125	0	T	19.6	628.295
Galal et al (2018) [305]	Rodentia	Muridae	Mus musculus	Senegal	0	1	S	H	0.125	0	T	19.6	628.295
Galal et al (2018) [305]	Rodentia	Muridae	Mus musculus	Senegal	0	1	S	H	0.125	0	T	19.6	628.295
Galal et al (2018) [305]	Rodentia	Muridae	Mus musculus	Senegal	0	1	S	H	0.125	0	T	19.6	628.295
Galal et al (2018) [305]	Rodentia	Muridae	Mus musculus	Senegal	0	1	S	H	0.125	0	T	19.6	628.295
Galal et al (2018) [305]	Rodentia	Muridae	Mus musculus	Senegal	0	1	S	H	0.125	0	T	19.6	628.295
Galal et al (2018) [305]	Rodentia	Muridae	Mus musculus	Senegal	0	1	S	H	0.125	0	T	19.6	628.295
Galal et al (2018) [305]	Rodentia	Muridae	Mus musculus	Senegal	1	1	S	H	0.125	0	T	19.6	628.295
Galal et al (2018) [305]	Rodentia	Muridae	Mus musculus	Senegal	0	1	S	H	0.125	0	T	19.6	628.295
Galal et al (2018) [305]	Rodentia	Muridae	Mus musculus	Senegal	0	1	S	H	0.125	0	T	19.6	628.295
Galal et al (2018) [305]	Rodentia	Muridae	Mus musculus	Senegal	0	1	S	H	0.125	0	T	19.6	628.295
Galal et al (2018) [305]	Rodentia	Muridae	Mus musculus	Senegal	0	1	S	H	0.125	0	T	19.6	628.295
Galal et al (2018) [305]	Rodentia	Muridae	Mus musculus	Senegal	0	1	S	H	0.125	0	T	19.6	628.295
Galal et al (2018) [305]	Rodentia	Muridae	Mus musculus	Senegal	0	1	S	H	0.125	0	T	19.6	628.295
Galal et al (2018) [305]	Rodentia	Muridae	Mus musculus	Senegal	0	1	S	H	0.125	0	T	19.6	628.295
Galal et al (2018) [305]	Rodentia	Muridae	Mus musculus	Senegal	0	1	S	H	0.125	0	T	19.6	628.295
Galal et al (2018) [305]	Rodentia	Muridae	Mus musculus	Senegal	0	1	S	H	0.125	0	T	19.6	628.295
Galal et al (2018) [305]	Rodentia	Muridae	Mus musculus	Senegal	0	1	S	H	0.125	0	T	19.6	628.295
Galal et al (2018) [305]	Rodentia	Muridae	Mus musculus	Senegal	0	1	S	H	0.125	0	T	19.6	628.295
Galal et al (2018) [305]	Rodentia	Muridae	Mus musculus	Senegal	0	1	S	H	0.125	0	T	19.6	628.295
Galal et al (2018) [305]	Rodentia	Muridae	Mus musculus	Senegal	0	1	S	H	0.125	0	T	19.6	628.295
Galal et al (2018) [305]	Rodentia	Muridae	Mus musculus	Senegal	0	1	S	H	0.125	0	T	19.6	628.295
Galal et al (2018) [305]	Rodentia	Muridae	Mus musculus	Senegal	0	1	S	H	0.125	0	T	19.6	628.295
Galal et al (2018) [305]	Rodentia	Muridae	Mus musculus	Senegal	1	1	S	H	0.125	0	T	19.6	628.295
Galal et al (2018) [305]	Rodentia	Muridae	Mus musculus	Senegal	1	1	S	H	0.125	0	T	19.6	628.295
Galal et al (2018) [305]	Rodentia	Muridae	Mus musculus	Senegal	0	1	S	H	0.125	0	T	19.6	628.295
Galal et al (2018) [305]	Rodentia	Muridae	Mus musculus	Senegal	0	1	S	H	0.125	0	T	19.6	628.295
Galal et al (2018) [305]	Rodentia	Muridae	Mus musculus	Senegal	0	1	S	H	0.125	0	T	19.6	628.295
Galal et al (2018) [305]	Rodentia	Muridae	Mus musculus	Senegal	0	1	S	H	0.125	0	T	19.6	628.295
Galal et al (2018) [305]	Rodentia	Muridae	Mus musculus	Senegal	0	1	S	H	0.125	0	T	19.6	628.295
Galal et al (2018) [305]	Rodentia	Muridae	Mus musculus	Senegal	0	1	S	H	0.125	0	T	19.6	628.295
Galal et al (2018) [305]	Rodentia	Muridae	Mus musculus	Senegal	0	1	S	H	0.125	0	T	19.6	628.295
Galal et al (2018) [305]	Rodentia	Muridae	Mus musculus	Senegal	0	1	S	H	0.125	0	T	19.6	628.295
Galal et al (2018) [305]	Rodentia	Muridae	Mus musculus	Senegal	0	1	S	H	0.125	0	T	19.6	628.295
Galal et al (2018) [305]	Rodentia	Muridae	Mus musculus	Senegal	0	1	S	H	0.125	0	T	19.6	628.295
Galal et al (2018) [305]	Rodentia	Muridae	Mus musculus	Senegal	0	1	S	H	0.125	0	T	19.6	628.295
Galal et al (2018) [305]	Rodentia	Muridae	Mus musculus	Senegal	0	1	S	H	0.125	0	T	19.6	628.295
Galal et al (2018) [305]	Rodentia	Muridae	Mus musculus	Senegal	0	1	S	H	0.125	0	T	19.6	628.295
Galal et al (2018) [305]	Rodentia	Muridae	Mus musculus	Senegal	0	1	S	H	0.125	0	T	19.6	628.295
Galal et al (2018) [305]	Rodentia	Muridae	Mus musculus	Senegal	0	1	S	H	0.125	0	T	19.6	628.295
Galal et al (2018) [305]	Rodentia	Muridae	Mus musculus	Senegal	0	1	S	H	0.125	0	T	19.6	628.295
Galal et al (2018) [305]	Rodentia	Muridae	Mus musculus	Senegal	0	1	S	H	0.125	0	T	19.6	628.295
Galal et al (2018) [305]	Rodentia	Muridae	Mus musculus	Senegal	0	1	S	H	0.125	0	T	19.6	628.295
Galal et al (2018) [305]	Rodentia	Muridae	Mus musculus	Senegal	0	1	S	H	0.125	0	T	19.6	628.295
Galal et al (2018) [305]	Rodentia	Muridae	Mus musculus	Senegal	0	1	S	H	0.125	0	T	19.6	628.295
Galal et al (2018) [305]	Rodentia	Muridae	Mus musculus	Senegal	0	1	S	H	0.125	0	T	19.6	628.295
Galal et al (2018) [305]	Rodentia	Muridae	Mus musculus	Senegal	0	1	S	H	0.125	0	T	19.6	628.295
Galal et al (2018) [305]	Rodentia	Muridae	Mus musculus	Senegal	0	1	S	H	0.125	0	T	19.6	628.295
Galal et al (2018) [305]	Rodentia	Muridae	Mus musculus	Senegal	0	1	S	H	0.125	0	T	19.6	628.295
Galal et al (2018) [305]	Rodentia	Muridae	Mus musculus	Senegal	0	1	S	H	0.125	0	T	19.6	628.295
Galal et al (2018) [305]	Rodentia	Muridae	Mus musculus	Senegal	0	1	S	H	0.125	0	T	19.6	628.295
Galal et al (2018) [305]	Rodentia	Muridae	Mus musculus	Senegal	0	1	S	H	0.125	0	T	19.6	628.295
Galal et al (2018) [305]	Rodentia	Muridae	Mus musculus	Senegal	0	1	S	H	0.125	0	T	19.6	628.295
Galal et al (2018) [305]	Rodentia	Muridae	Mus musculus	Senegal	0	1	S	H	0.125	0	T	19.6	628.295
Galal et al (2018) [305]	Rodentia	Muridae	Mus musculus	Senegal	0	1	S	H	0.125	0	T	19.6	628.295
Galal et al (2018) [305]	Rodentia	Muridae	Mus musculus	Senegal	0	1	S	H	0.125	0	T	19.6	628.295
Galal et al (2018) [305]	Rodentia	Muridae	Mus musculus	Senegal	0	1	S	H	0.125	0	T	19.6	628.295
Galal et al (2018) [305]	Rodentia	Muridae	Mus musculus	Senegal	0	1	S	H	0.125	0	T	19.6	628.295
Galal et al (2018) [305]	Rodentia	Muridae	Mus musculus	Senegal	0	1	S	H	0.125	0	T	19.6	628.295
Galal et al (2018) [305]	Rodentia	Muridae	Mus musculus	Senegal	0	1	S	H	0.125	0	T	19.6	628.295
Galal et al (2018) [305]	Rodentia	Muridae	Mus musculus	Senegal	0	1	S	H	0.125	0	T	19.6	628.295
Galal et al (2018) [305]	Rodentia	Muridae	Mus musculus	Senegal	0	1	S	H	0.125	0	T	19.6	628.295
Galal et al (2018) [305]	Rodentia	Muridae	Mus musculus	Senegal	0	1	S	H	0.125	0	T	19.6	628.295
Galal et al (2018) [305]	Rodentia	Muridae	Mus musculus	Senegal	0	1	S	H	0.125	0	T	19.6	628.295
Galal et al (2018) [305]	Rodentia	Muridae	Mus musculus	Senegal	0	1	S	H	0.125	0	T	19.6	628.295
Galal et al (2018) [305]	Rodentia	Muridae	Mus musculus	Senegal	0	1	S	H	0.125	0	T	19.6	628.295
Galal et al (2018) [305]	Rodentia	Muridae	Mus musculus	Senegal	0	1	S	H	0.125	0	T	19.6	628.295
Galal et al (2018) [305]	Rodentia	Muridae	Mus musculus	Senegal	0	1	S	H	0.125	0	T	19.6	628.295
Galal et al (2018) [305]	Rodentia	Muridae	Mus musculus	Senegal	0	1	S	H	0.125	0	T	19.6	628.295
Galal et al (2018) [305]	Rodentia	Muridae	Mus musculus	Senegal	0	1	S	H	0.125	0	T	19.6	628.295
Galal et al (2018) [305]	Rodentia	Muridae	Mus musculus	Senegal	0	1	S	H	0.125	0	T	19.6	628.295
Galal et al (2018) [305]	Rodentia	Muridae	Mus musculus	Senegal	0	1	S	H	0.125	0	T	19.6	628.295
Galal et al (2018) [305]	Rodentia	Muridae	Mus musculus	Senegal	0	1	S	H	0.125	0	T	19.6	628.295
Galal et al (2018) [305]	Rodentia	Muridae	Mus musculus	Senegal	0	1	S	H	0.125	0	T	19.6	628.295
Galal et al (2018) [305]	Rodentia	Muridae	Mus musculus	Senegal	0	1	S	H	0.125	0	T	19.6	628.295
Galal et al (2018) [305]	Rodentia	Muridae	Mus musculus	Senegal	0	1	S	H	0.125	0	T	19.6	628.295
Galal et al (2018) [305]	Rodentia	Muridae	Mus musculus	Senegal	0	1	S	H	0.125	0	T	19.6	628.295
Galal et al (2018) [305]	Rodentia	Muridae	Mus musculus	Senegal	0	1	S	H	0.125	0	T	19.6	628.295
Galal et al (2018) [305]	Rodentia	Muridae	Mus musculus	Senegal	0	1	S	H	0.125	0	T	19.6	628.295
Galal et al (2018) [305]	Rodentia	Muridae	Mus musculus	Senegal	0	1	S	H	0.125	0	T	19.6	628.295
Galal et al (2018) [305]	Rodentia	Muridae	Mus musculus	Senegal	1	1	S	H	0.125	0	T	19.6	628.295
Galal et al (2018) [305]	Rodentia	Muridae	Mus musculus	Senegal	0	1	S	H	0.125	0	T	19.6	628.295
Galal et al (2018) [305]	Rodentia	Muridae	Mus musculus	Senegal	0	1	S	H	0.125	0	T	19.6	628.295
Galal et al (2018) [305]	Rodentia	Muridae	Mus musculus	Senegal	0	1	S	H	0.125	0	T	19.6	628.295
Galal et al (2018) [305]	Rodentia	Muridae	Mus musculus	Senegal	0	1	S	H	0.125	0	T	19.6	628.295
Galal et al (2018) [305]	Rodentia	Muridae	Mus musculus	Senegal	0	1	S	H	0.125	0	T	19.6	628.295
Galal et al (2018) [305]	Rodentia	Muridae	Mus musculus	Senegal	0	1	S	H	0.125	0	T	19.6	628.295
Galal et al (2018) [305]	Rodentia	Muridae	Mus musculus	Senegal	0	1	S	H	0.125	0	T	19.6	628.295
Galal et al (2018) [305]	Rodentia	Muridae	Mus musculus	Senegal	0	1	S	H	0.125	0	T	19.6	628.295
Galal et al (2018) [305]	Rodentia	Muridae	Mus musculus	Senegal	0	1	S	H	0.125	0	T	19.6	628.295
Galal et al (2018) [305]	Rodentia	Muridae	Mus musculus	Senegal	0	1	S	H	0.125	0	T	19.6	628.295
Galal et al (2018) [305]	Rodentia	Muridae	Mus musculus	Senegal	0	1	S	H	0.125	0	T	19.6	628.295
Galal et al (2018) [305]	Rodentia	Muridae	Mus musculus	Senegal	0	1	S	H	0.125	0	T	19.6	628.295
Galal et al (2018) [305]	Rodentia	Muridae	Mus musculus	Senegal	0	1	S	H	0.125	0	T	19.6	628.295
Galal et al (2018) [305]	Rodentia	Muridae	Mus musculus	Senegal	0	1	S	H	0.125	0	T	19.6	628.295
Galal et al (2018) [305]	Rodentia	Muridae	Mus musculus	Senegal	0	1	S	H	0.125	0	T	19.6	628.295
Galal et al (2018) [305]	Rodentia	Muridae	Mus musculus	Senegal	1	1	S	H	0.125	0	T	19.6	628.295
Galal et al (2018) [305]	Rodentia	Muridae	Mus musculus	Senegal	0	1	S	H	0.125	0	T	19.6	628.295
Galal et al (2018) [305]	Rodentia	Muridae	Mus musculus	Senegal	0	1	S	H	0.125	0	T	19.6	628.295
Galal et al (2018) [305]	Rodentia	Muridae	Mus musculus	Senegal	0	1	S	H	0.125	0	T	19.6	628.295
Galal et al (2018) [305]	Rodentia	Muridae	Mus musculus	Senegal	0	1	S	H	0.125	0	T	19.6	628.295
Galal et al (2018) [305]	Rodentia	Muridae	Mus musculus	Senegal	0	1	S	H	0.125	0	T	19.6	628.295
Galal et al (2018) [305]	Rodentia	Muridae	Mus musculus	Senegal	0	1	S	H	0.125	0	T	19.6	628.295
Galal et al (2018) [305]	Rodentia	Muridae	Mus musculus	Senegal	0	1	S	H	0.125	0	T	19.6	628.295
Galal et al (2018) [305]	Rodentia	Muridae	Mus musculus	Senegal	0	1	S	H	0.125	0	T	19.6	628.295
Galal et al (2018) [305]	Rodentia	Muridae	Mus musculus	Senegal	0	1	S	H	0.125	0	T	19.6	628.295
Galal et al (2018) [305]	Rodentia	Muridae	Mus musculus	Senegal	1	1	S	H	0.125	0	T	19.6	628.295
Galal et al (2018) [305]	Rodentia	Muridae	Mus musculus	Senegal	0	1	S	H	0.125	0	T	19.6	628.295
Galal et al (2018) [305]	Rodentia	Muridae	Mus musculus	Senegal	0	1	S	H	0.125	0	T	19.6	628.295
Galal et al (2018) [305]	Rodentia	Muridae	Mus musculus	Senegal	0	1	S	H	0.125	0	T	19.6	628.295
Galal et al (2018) [305]	Rodentia	Muridae	Mus musculus	Senegal	0	1	S	H	0.125	0	T	19.6	628.295
Galal et al (2018) [305]	Rodentia	Muridae	Mus musculus	Senegal	1	1	S	H	0.125	0	T	19.6	628.295
Galal et al (2018) [305]	Rodentia	Muridae	Mus musculus	Senegal	0	1	S	H	0.125	0	T	19.6	628.295
Galal et al (2018) [305]	Rodentia	Muridae	Rattus rattus	Senegal	0	1	S	H	0.437	0	T	22.261	546.199
Galal et al (2018) [305]	Rodentia	Muridae	Rattus rattus	Senegal	0	1	S	H	0.437	0	T	22.261	546.199
Galal et al (2018) [305]	Rodentia	Muridae	Rattus rattus	Senegal	0	1	S	H	0.437	0	T	22.261	546.199
Galal et al (2018) [305]	Rodentia	Muridae	Rattus rattus	Senegal	0	1	S	H	0.437	0	T	22.261	546.199
Galal et al (2018) [305]	Rodentia	Muridae	Rattus rattus	Senegal	0	1	S	H	0.437	0	T	22.261	546.199
Galal et al (2018) [305]	Rodentia	Muridae	Rattus rattus	Senegal	0	1	S	H	0.437	0	T	22.261	546.199
Galal et al (2018) [305]	Rodentia	Muridae	Rattus rattus	Senegal	0	1	S	H	0.437	0	T	22.261	546.199
Galal et al (2018) [305]	Rodentia	Muridae	Rattus rattus	Senegal	0	1	S	H	0.437	0	T	22.261	546.199
Galal et al (2018) [305]	Rodentia	Muridae	Rattus rattus	Senegal	0	1	S	H	0.437	0	T	22.261	546.199
Galal et al (2018) [305]	Rodentia	Muridae	Rattus rattus	Senegal	0	1	S	H	0.437	0	T	22.261	546.199
Galal et al (2018) [305]	Rodentia	Muridae	Rattus rattus	Senegal	0	1	S	H	0.437	0	T	22.261	546.199
Galal et al (2018) [305]	Rodentia	Muridae	Rattus rattus	Senegal	0	1	S	H	0.437	0	T	22.261	546.199
Galal et al (2018) [305]	Rodentia	Muridae	Rattus rattus	Senegal	0	1	S	H	0.437	0	T	22.261	546.199
Galal et al (2018) [305]	Rodentia	Muridae	Rattus rattus	Senegal	0	1	S	H	0.437	0	T	22.261	546.199
Galal et al (2018) [305]	Rodentia	Muridae	Rattus rattus	Senegal	0	1	S	H	0.437	0	T	22.261	546.199
Galal et al (2018) [305]	Rodentia	Muridae	Rattus rattus	Senegal	0	1	S	H	0.437	0	T	22.261	546.199
Galal et al (2018) [305]	Rodentia	Muridae	Rattus rattus	Senegal	0	1	S	H	0.437	0	T	22.261	546.199
Galal et al (2018) [305]	Rodentia	Muridae	Rattus rattus	Senegal	0	1	S	H	0.437	0	T	22.261	546.199
Galal et al (2018) [305]	Rodentia	Muridae	Rattus rattus	Senegal	0	1	S	H	0.437	0	T	22.261	546.199
Galal et al (2018) [305]	Rodentia	Muridae	Rattus rattus	Senegal	0	1	S	H	0.437	0	T	22.261	546.199
Galal et al (2018) [305]	Rodentia	Muridae	Rattus rattus	Senegal	0	1	S	H	0.437	0	T	22.261	546.199
Galal et al (2018) [305]	Rodentia	Muridae	Rattus rattus	Senegal	0	1	S	H	0.437	0	T	22.261	546.199
Galal et al (2018) [305]	Rodentia	Muridae	Rattus rattus	Senegal	0	1	S	H	0.437	0	T	22.261	546.199
Galal et al (2018) [305]	Rodentia	Muridae	Rattus rattus	Senegal	0	1	S	H	0.437	0	T	22.261	546.199
Galal et al (2018) [305]	Rodentia	Muridae	Rattus rattus	Senegal	0	1	S	H	0.437	0	T	22.261	546.199
Galal et al (2018) [305]	Rodentia	Muridae	Rattus rattus	Senegal	0	1	S	H	0.437	0	T	22.261	546.199
Galal et al (2018) [305]	Rodentia	Muridae	Rattus rattus	Senegal	0	1	S	H	0.437	0	T	22.261	546.199
Galal et al (2018) [305]	Rodentia	Muridae	Rattus rattus	Senegal	0	1	S	H	0.437	0	T	22.261	546.199
Galal et al (2018) [305]	Rodentia	Muridae	Rattus rattus	Senegal	0	1	S	H	0.437	0	T	22.261	546.199
Galal et al (2018) [305]	Rodentia	Muridae	Rattus rattus	Senegal	0	1	S	H	0.437	0	T	22.261	546.199
Galal et al (2018) [305]	Rodentia	Muridae	Rattus rattus	Senegal	0	1	S	H	0.437	0	T	22.261	546.199
Galal et al (2018) [305]	Rodentia	Muridae	Rattus rattus	Senegal	0	1	S	H	0.437	0	T	22.261	546.199
Galal et al (2018) [305]	Rodentia	Muridae	Rattus rattus	Senegal	0	1	S	H	0.437	0	T	22.261	546.199
Galal et al (2018) [305]	Rodentia	Muridae	Rattus rattus	Senegal	0	1	S	H	0.437	0	T	22.261	546.199
Galal et al (2018) [305]	Rodentia	Muridae	Rattus rattus	Senegal	0	1	S	H	0.437	0	T	22.261	546.199
Galal et al (2018) [305]	Rodentia	Muridae	Rattus rattus	Senegal	0	1	S	H	0.437	0	T	22.261	546.199
Galal et al (2018) [305]	Rodentia	Muridae	Rattus rattus	Senegal	0	1	S	H	0.437	0	T	22.261	546.199
Galal et al (2018) [305]	Rodentia	Muridae	Rattus rattus	Senegal	0	1	S	H	0.437	0	T	22.261	546.199
Galal et al (2018) [305]	Rodentia	Muridae	Rattus rattus	Senegal	0	1	S	H	0.437	0	T	22.261	546.199
Galal et al (2018) [305]	Rodentia	Muridae	Rattus rattus	Senegal	0	1	S	H	0.437	0	T	22.261	546.199
Galal et al (2018) [305]	Rodentia	Muridae	Rattus rattus	Senegal	1	1	S	H	0.437	0	T	22.261	546.199
Galal et al (2018) [305]	Rodentia	Muridae	Rattus rattus	Senegal	0	1	S	H	0.437	0	T	22.261	546.199
Galal et al (2018) [305]	Rodentia	Muridae	Rattus rattus	Senegal	0	1	S	H	0.437	0	T	22.261	546.199
Galal et al (2018) [305]	Rodentia	Muridae	Rattus rattus	Senegal	0	1	S	H	0.437	0	T	22.261	546.199
Galal et al (2018) [305]	Rodentia	Muridae	Rattus rattus	Senegal	0	1	S	H	0.437	0	T	22.261	546.199
Galal et al (2018) [305]	Rodentia	Muridae	Rattus rattus	Senegal	0	1	S	H	0.437	0	T	22.261	546.199
Galal et al (2018) [305]	Rodentia	Muridae	Rattus rattus	Senegal	0	1	S	H	0.437	0	T	22.261	546.199
Galal et al (2018) [305]	Rodentia	Muridae	Rattus rattus	Senegal	0	1	S	H	0.437	0	T	22.261	546.199
Galal et al (2018) [305]	Rodentia	Muridae	Rattus rattus	Senegal	0	1	S	H	0.437	0	T	22.261	546.199
Galal et al (2018) [305]	Rodentia	Muridae	Rattus rattus	Senegal	0	1	S	H	0.437	0	T	22.261	546.199
Galal et al (2018) [305]	Rodentia	Muridae	Rattus rattus	Senegal	0	1	S	H	0.437	0	T	22.261	546.199
Galal et al (2018) [305]	Rodentia	Muridae	Rattus rattus	Senegal	0	1	S	H	0.437	0	T	22.261	546.199
Galal et al (2018) [305]	Rodentia	Muridae	Rattus rattus	Senegal	0	1	S	H	0.437	0	T	22.261	546.199
Galal et al (2018) [305]	Rodentia	Muridae	Rattus rattus	Senegal	0	1	S	H	0.437	0	T	22.261	546.199
Galal et al (2018) [305]	Rodentia	Muridae	Rattus rattus	Senegal	0	1	S	H	0.437	0	T	22.261	546.199
Galal et al (2018) [305]	Rodentia	Muridae	Rattus rattus	Senegal	0	1	S	H	0.437	0	T	22.261	546.199
Galal et al (2018) [305]	Rodentia	Muridae	Rattus rattus	Senegal	0	1	S	H	0.437	0	T	22.261	546.199
Galal et al (2018) [305]	Rodentia	Muridae	Rattus rattus	Senegal	0	1	S	H	0.437	0	T	22.261	546.199
Galal et al (2018) [305]	Rodentia	Muridae	Rattus rattus	Senegal	0	1	S	H	0.437	0	T	22.261	546.199
Galal et al (2018) [305]	Rodentia	Muridae	Rattus rattus	Senegal	0	1	S	H	0.437	0	T	22.261	546.199
Galal et al (2018) [305]	Rodentia	Muridae	Rattus rattus	Senegal	0	1	S	H	0.437	0	T	22.261	546.199
Galal et al (2018) [305]	Rodentia	Muridae	Rattus rattus	Senegal	0	1	S	H	0.437	0	T	22.261	546.199
Galal et al (2018) [305]	Rodentia	Muridae	Rattus rattus	Senegal	0	1	S	H	0.437	0	T	22.261	546.199
Galal et al (2018) [305]	Rodentia	Muridae	Rattus rattus	Senegal	0	1	S	H	0.437	0	T	22.261	546.199
Galal et al (2018) [305]	Rodentia	Muridae	Rattus rattus	Senegal	0	1	S	H	0.437	0	T	22.261	546.199
Galal et al (2018) [305]	Rodentia	Muridae	Rattus rattus	Senegal	0	1	S	H	0.437	0	T	22.261	546.199
Galal et al (2018) [305]	Rodentia	Muridae	Rattus rattus	Senegal	0	1	S	H	0.437	0	T	22.261	546.199
Galal et al (2018) [305]	Rodentia	Muridae	Rattus rattus	Senegal	0	1	S	H	0.437	0	T	22.261	546.199
Galal et al (2018) [305]	Rodentia	Muridae	Rattus rattus	Senegal	0	1	S	H	0.437	0	T	22.261	546.199
Galal et al (2018) [305]	Rodentia	Muridae	Rattus rattus	Senegal	0	1	S	H	0.437	0	T	22.261	546.199
Galal et al (2018) [305]	Rodentia	Muridae	Rattus rattus	Senegal	0	1	S	H	0.437	0	T	22.261	546.199
Galal et al (2018) [305]	Rodentia	Muridae	Rattus rattus	Senegal	0	1	S	H	0.437	0	T	22.261	546.199
Galal et al (2018) [305]	Rodentia	Muridae	Rattus rattus	Senegal	0	1	S	H	0.437	0	T	22.261	546.199
Galal et al (2018) [305]	Rodentia	Muridae	Rattus rattus	Senegal	0	1	S	H	0.437	0	T	22.261	546.199
Galal et al (2018) [305]	Rodentia	Muridae	Rattus rattus	Senegal	0	1	S	H	0.437	0	T	22.261	546.199
Galal et al (2018) [305]	Rodentia	Muridae	Rattus rattus	Senegal	1	1	S	H	0.437	0	T	22.261	546.199
Galal et al (2018) [305]	Rodentia	Muridae	Rattus rattus	Senegal	0	1	S	H	0.437	0	T	22.261	546.199
Galal et al (2018) [305]	Rodentia	Muridae	Rattus rattus	Senegal	0	1	S	H	0.437	0	T	22.261	546.199
Galal et al (2019) [304]	Carnivora	Canidae	Canis aureus	Senegal	2	2	S	O	3.963	0	T	62.394	2136.1
Galal et al (2019) [304]	Carnivora	Viverridae	Civettictis civetta	Senegal	1	1	S	O	4.466	0	T	68.4	3244.54
Galal et al (2019) [304]	Carnivora	Mustelidae	Ictonyx striatus	Senegal	1	1	S	C	5.866	0	T	36.523	1650.81
Galal et al (2019) [304]	Cetartiodactyla	Bovidae	Kobus kob	Senegal	1	1	S	H	12.786	0	T	254.76	2600.27
Galal et al (2019) [304]	Cetartiodactyla	Suidae	Phacochoerus africanus	Senegal	3	5	S	H	12.689	0	T	168.245	2206.3
Gamarra et al (2008) [306]	Cetartiodactyla	Cervidae	Capreolus capreolus	Spain	14	35	S	H	5.754	0	T	153	2335.39
Gamarra et al (2008) [306]	Cetartiodactyla	Cervidae	Capreolus capreolus	Spain	25	61	S	H	5.754	0	T	153	2335.39
Gamarra et al (2008) [306]	Cetartiodactyla	Cervidae	Capreolus capreolus	Spain	2	35	S	H	5.754	0	T	153	2335.39
Gamarra et al (2008) [306]	Cetartiodactyla	Cervidae	Capreolus capreolus	Spain	7	14	S	H	5.754	0	T	153	2335.39
Gamarra et al (2008) [306]	Cetartiodactyla	Cervidae	Capreolus capreolus	Spain	16	49	S	H	5.754	0	T	153	2335.39
Gamarra et al (2008) [306]	Cetartiodactyla	Cervidae	Capreolus capreolus	Spain	1	8	S	H	5.754	0	T	153	2335.39
Gamarra et al (2008) [306]	Cetartiodactyla	Cervidae	Capreolus capreolus	Spain	2	6	S	H	5.754	0	T	153	2335.39
Gamarra et al (2008) [306]	Cetartiodactyla	Cervidae	Capreolus capreolus	Spain	42	70	S	H	5.754	0	T	153	2335.39
Ganoe et al (2021) [308]	Rodentia	Cricetidae	Ondatra zibethicus	USA	143	365	S	H	1.059	0	F	27.778	1317.65
Garcelon et al (1992) [309]	Carnivora	Canidae	Urocyon littoralis	USA	11	42	S	H	1.512	0	T	52.721	1171.66
Garcelon et al (1992) [309]	Carnivora	Canidae	Urocyon littoralis	USA	0	23	S	H	1.512	0	T	52.721	1171.66
Garcelon et al (1992) [309]	Carnivora	Canidae	Urocyon littoralis	USA	3	46	S	H	1.512	0	T	52.721	1171.66
Garcelon et al (1992) [309]	Carnivora	Canidae	Urocyon littoralis	USA	2	20	S	H	1.512	0	T	52.721	1171.66
Garcelon et al (1992) [309]	Carnivora	Canidae	Urocyon littoralis	USA	1	29	S	H	1.512	0	T	52.721	1171.66
Garcelon et al (1992) [309]	Carnivora	Canidae	Urocyon littoralis	USA	4	34	S	H	1.512	0	T	52.721	1171.66
Garcia et al (2005) [310]	Primates	Atelidae	Alouatta caraya	Brazil	3	17	S	H	2.697	0	T	187	3750.59
Garcia et al (2005) [310]	Primates	Cebidae	Sapajus apella	Brazil	13	43	S	H	1.809	0	T	158	5475
García-Bocanegra et al (2010) [312]	Carnivora	Felidae	Lynx pardinus	Spain	62	93	S	C	20.307	0	T	67.895	1578.34
García-Bocanegra et al (2010) [312]	Lagomorpha	Leporidae	Oryctolagus cuniculus	Spain	14	85	S	H	1.509	0	T	30.596	1515.35
Gates et al (2014) [316]	Carnivora	Canidae	Canis latrans	USA	22	24	S	C	21.094	0	T	62.394	2569.03
Gauss et al (2006) [318]	Cetartiodactyla	Cervidae	Capreolus capreolus	Spain	4	18	S	H	5.754	0	T	153	2335.39
Gauss et al (2006) [318]	Cetartiodactyla	Cervidae	Capreolus capreolus	Spain	2	7	S	H	5.754	0	T	153	2335.39
Gauss et al (2006) [318]	Cetartiodactyla	Cervidae	Capreolus capreolus	Spain	0	2	S	H	5.754	0	T	153	2335.39
Gauss et al (2006) [318]	Cetartiodactyla	Cervidae	Cervus canadensis	Spain	2	16	S	H	17.291	0	T	244.401	5209.45
Gauss et al (2006) [318]	Cetartiodactyla	Cervidae	Cervus canadensis	Spain	0	16	S	H	17.291	0	T	244.401	5209.45
Gauss et al (2006) [318]	Cetartiodactyla	Cervidae	Cervus canadensis	Spain	0	7	S	H	17.291	0	T	244.401	5209.45
Gauss et al (2006) [318]	Cetartiodactyla	Cervidae	Cervus canadensis	Spain	38	86	S	H	17.291	0	T	244.401	5209.45
Gauss et al (2006) [318]	Cetartiodactyla	Cervidae	Cervus canadensis	Spain	11	100	S	H	17.291	0	T	244.401	5209.45
Gauss et al (2006) [318]	Cetartiodactyla	Cervidae	Cervus canadensis	Spain	11	94	S	H	17.291	0	T	244.401	5209.45
Gauss et al (2006) [318]	Cetartiodactyla	Cervidae	Cervus canadensis	Spain	0	10	S	H	17.291	0	T	244.401	5209.45
Gauss et al (2006) [318]	Cetartiodactyla	Cervidae	Cervus canadensis	Spain	7	112	S	H	17.291	0	T	244.401	5209.45
Gauss et al (2006) [318]	Cetartiodactyla	Cervidae	Dama dama	Spain	7	40	S	H	10.405	0	T	233	3286.09
Gauss et al (2006) [318]	Cetartiodactyla	Cervidae	Dama dama	Spain	1	11	S	H	10.405	0	T	233	3286.09
Gauss et al (2006) [318]	Cetartiodactyla	Cervidae	Dama dama	Spain	10	28	S	H	10.405	0	T	233	3286.09
Gauss et al (2006) [318]	Cetartiodactyla	Bovidae	Ovis ammon	Spain	1	11	S	H	17.281	0	T	170	2920
Gauss et al (2006) [318]	Cetartiodactyla	Bovidae	Ovis ammon	Spain	0	1	S	H	17.281	0	T	170	2920
Gauss et al (2006) [318]	Cetartiodactyla	Bovidae	Ovis ammon	Spain	1	8	S	H	17.281	0	T	170	2920
Gauss et al (2005) [317]	Cetartiodactyla	Suidae	Sus scrofa	Spain	3	20	S	O	15.739	0	T	115.2	2656.07
Gauss et al (2005) [317]	Cetartiodactyla	Suidae	Sus scrofa	Spain	9	22	S	O	15.739	0	T	115.2	2656.07
Gauss et al (2005) [317]	Cetartiodactyla	Suidae	Sus scrofa	Spain	2	7	S	O	15.739	0	T	115.2	2656.07
Gauss et al (2005) [317]	Cetartiodactyla	Suidae	Sus scrofa	Spain	2	27	S	O	15.739	0	T	115.2	2656.07
Gauss et al (2005) [317]	Cetartiodactyla	Suidae	Sus scrofa	Spain	0	5	S	O	15.739	0	T	115.2	2656.07
Gauss et al (2005) [317]	Cetartiodactyla	Suidae	Sus scrofa	Spain	0	5	S	O	15.739	0	T	115.2	2656.07
Gauss et al (2005) [317]	Cetartiodactyla	Suidae	Sus scrofa	Spain	21	69	S	O	15.739	0	T	115.2	2656.07
Gauss et al (2005) [317]	Cetartiodactyla	Suidae	Sus scrofa	Spain	65	174	S	O	15.739	0	T	115.2	2656.07
Gauss et al (2005) [317]	Cetartiodactyla	Suidae	Sus scrofa	Spain	3	9	S	O	15.739	0	T	115.2	2656.07
Gauss et al (2005) [317]	Cetartiodactyla	Suidae	Sus scrofa	Spain	4	16	S	O	15.739	0	T	115.2	2656.07
Gauss et al (2005) [317]	Cetartiodactyla	Suidae	Sus scrofa	Spain	0	10	S	O	15.739	0	T	115.2	2656.07
Gauss et al (2005) [317]	Cetartiodactyla	Suidae	Sus scrofa	Spain	66	129	S	O	15.739	0	T	115.2	2656.07
Gauss et al (2005) [317]	Cetartiodactyla	Suidae	Sus scrofa	Spain	10	14	S	O	15.739	0	T	115.2	2656.07
Gaydos et al (2007) [319]	Carnivora	Mustelidae	Lontra canadensis	USA	7	20	S	CP	18.103	0	FM	61.176	3235.12
Gaydos et al (2007) [319]	Carnivora	Mustelidae	Lontra canadensis	USA	0	20	S	CP	18.103	0	FM	61.176	3235.12
Gehrt et al (2010) [332]	Carnivora	Mephitidae	Mephitis mephitis	USA	34	57	S	O	1.922	0	T	63	1735.56
Gennari et al (2004) [334]	Carnivora	Canidae	Cerdocyon thous	Brazil	9	15	S	O	2.772	0	T	56.307	1530.17
Gennari et al (2004) [334]	Carnivora	Canidae	Lycalopex gymnocercus	Brazil	11	12	S	O	2.48	0	T	59.23	1717.83
Gennari et al (2004) [334]	Carnivora	Canidae	Lycalopex vetulus	Brazil	0	30	S	C	14.911	0	T	55.653	1472.9
Gennari et al (2015) [333]	Didelphimorphia	Didelphidae	Didelphis aurita	Brazil	3	5	S	O	1.145	0	T	14	636.006
Gennari et al (2015) [333]	Didelphimorphia	Didelphidae	Didelphis aurita	Brazil	1	4	S	O	1.145	0	T	14	636.006
Gennari et al (2015) [333]	Didelphimorphia	Didelphidae	Didelphis aurita	Brazil	0	5	S	O	1.145	0	T	14	636.006
Gennari et al (2015) [333]	Didelphimorphia	Didelphidae	Didelphis aurita	Brazil	0	17	S	O	1.145	0	T	14	636.006
Gennari et al (2015) [333]	Didelphimorphia	Didelphidae	Didelphis aurita	Brazil	0	3	S	O	1.145	0	T	14	636.006
Gennari et al (2015) [333]	Didelphimorphia	Didelphidae	Didelphis aurita	Brazil	1	6	S	O	1.145	0	T	14	636.006
Gennari et al (2015) [333]	Rodentia	Cricetidae	Euryoryzomys russatus	Brazil	0	2	S	H	0.227	0	T	27.759	537.767
Gennari et al (2015) [333]	Rodentia	Cricetidae	Euryoryzomys russatus	Brazil	0	2	S	H	0.227	0	T	27.759	537.767
Gennari et al (2015) [333]	Rodentia	Cricetidae	Euryoryzomys russatus	Brazil	0	1	S	H	0.227	0	T	27.759	537.767
Gennari et al (2015) [333]	Rodentia	Cricetidae	Euryoryzomys russatus	Brazil	0	17	S	H	0.227	0	T	27.759	537.767
Gennari et al (2015) [333]	Rodentia	Cricetidae	Hylaeamys megacephalus	Brazil	0	1	S	H	0.206	0	T	30.245	470.362
Gennari et al (2015) [333]	Didelphimorphia	Didelphidae	Marmosa demerarae	Brazil	0	2	S	I	0.292	0	T	17.28	722.485
Gennari et al (2015) [333]	Didelphimorphia	Didelphidae	Metachirus nudicaudatus	Brazil	0	3	S	O	0.675	0	T	15.988	687.774
Gennari et al (2015) [333]	Rodentia	Cricetidae	Nectomys squamipes	Brazil	0	1	S	O	3.214	0	F	31.24	731.767
Gennari et al (2015) [333]	Rodentia	Cricetidae	Oligoryzomys nigripes	Brazil	0	2	S	H	0.128	0	T	25.262	374.377
Gennari et al (2015) [333]	Rodentia	Cricetidae	Oligoryzomys nigripes	Brazil	0	4	S	H	0.128	0	T	25.262	374.377
Gennari et al (2015) [333]	Rodentia	Cricetidae	Oligoryzomys nigripes	Brazil	0	2	S	H	0.128	0	T	25.262	374.377
Gennari et al (2015) [333]	Rodentia	Cricetidae	Oligoryzomys nigripes	Brazil	0	4	S	H	0.128	0	T	25.262	374.377
Gennari et al (2015) [333]	Rodentia	Cricetidae	Oligoryzomys nigripes	Brazil	1	6	S	H	0.128	0	T	25.262	374.377
Gennari et al (2015) [333]	Rodentia	Muridae	Rattus norvegicus	Brazil	1	1	S	H	3.484	0	T	21.61	594.038
Gerhold et al (2017) [335]	Carnivora	Canidae	Canis latrans	USA	11	17	S	C	21.094	0	T	62.394	2569.03
Gerhold et al (2017) [335]	Carnivora	Canidae	Canis latrans	USA	5	5	S	C	21.094	0	T	62.394	2569.03
Gerhold et al (2017) [335]	Cetartiodactyla	Cervidae	Cervus elaphus	USA	0	1	S	H	17.291	0	T	244.401	5209.45
Gerhold et al (2017) [335]	Cetartiodactyla	Cervidae	Cervus elaphus	USA	2	3	S	H	17.291	0	T	244.401	5209.45
Gerhold et al (2017) [335]	Cingulata	Dasypodidae	Dasypus novemcinctus	USA	0	1	S	I	12.741	0	T	133	1825
Gerhold et al (2017) [335]	Didelphimorphia	Didelphidae	Didelphis virginiana	USA	3	7	S	O	1.283	0	T	12.345	745.99
Gerhold et al (2017) [335]	Didelphimorphia	Didelphidae	Didelphis virginiana	USA	1	2	S	O	1.283	0	T	12.345	745.99
Gerhold et al (2017) [335]	Didelphimorphia	Didelphidae	Didelphis virginiana	USA	2	3	S	O	1.283	0	T	12.345	745.99
Gerhold et al (2017) [335]	Rodentia	Sciuridae	Marmota monax	USA	0	1	S	H	2.082	1	T	32.35	1604.98
Gerhold et al (2017) [335]	Rodentia	Sciuridae	Marmota monax	USA	1	4	S	H	2.082	1	T	32.35	1604.98
Gerhold et al (2017) [335]	Carnivora	Mustelidae	Neovison vison	USA	1	1	S	C	6.172	0	F	36.221	1473.65
Gerhold et al (2017) [335]	Carnivora	Mustelidae	Neovison vison	USA	0	1	S	C	6.172	0	F	36.221	1473.65
Gerhold et al (2017) [335]	Cetartiodactyla	Cervidae	Odocoileus virginianus	USA	2	14	S	H	10.558	0	T	201.39	2713.88
Gerhold et al (2017) [335]	Cetartiodactyla	Cervidae	Odocoileus virginianus	USA	40	77	S	H	10.558	0	T	201.39	2713.88
Gerhold et al (2017) [335]	Cetartiodactyla	Cervidae	Odocoileus virginianus	USA	1	3	S	H	10.558	0	T	201.39	2713.88
Gerhold et al (2017) [335]	Cetartiodactyla	Cervidae	Odocoileus virginianus	USA	33	74	S	H	10.558	0	T	201.39	2713.88
Gerhold et al (2017) [335]	Cetartiodactyla	Cervidae	Odocoileus virginianus	USA	5	9	S	H	10.558	0	T	201.39	2713.88
Gerhold et al (2017) [335]	Cetartiodactyla	Cervidae	Odocoileus virginianus	USA	18	64	S	H	10.558	0	T	201.39	2713.88
Gerhold et al (2017) [335]	Carnivora	Procyonidae	Procyon lotor	USA	5	8	S	O	2.59	0	T	63.914	2703.92
Gerhold et al (2017) [335]	Carnivora	Procyonidae	Procyon lotor	USA	0	1	S	O	2.59	0	T	63.914	2703.92
Gerhold et al (2017) [335]	Carnivora	Procyonidae	Procyon lotor	USA	7	13	S	O	2.59	0	T	63.914	2703.92
Gerhold et al (2017) [335]	Carnivora	Procyonidae	Procyon lotor	USA	5	12	S	O	2.59	0	T	63.914	2703.92
Gerhold et al (2017) [335]	Rodentia	Sciuridae	Sciurus carolinensis	USA	0	9	S	H	0.756	0	T	44	2778.38
Gerhold et al (2017) [335]	Rodentia	Sciuridae	Sciurus carolinensis	USA	0	1	S	H	0.756	0	T	44	2778.38
Gerhold et al (2017) [335]	Cetartiodactyla	Suidae	Sus scrofa	USA	40	73	S	O	15.739	0	T	115.2	2656.07
Gerhold et al (2017) [335]	Cetartiodactyla	Suidae	Sus scrofa	USA	11	27	S	O	15.739	0	T	115.2	2656.07
Gerhold et al (2017) [335]	Lagomorpha	Leporidae	Sylvilagus floridanus	USA	0	1	S	H	1.16	0	T	28.696	1107.05
Gerhold et al (2017) [335]	Carnivora	Canidae	Urocyon cinereoargenteus	USA	0	1	S	H	2.34	0	T	61.48	1955.55
Gerhold et al (2017) [335]	Carnivora	Canidae	Urocyon cinereoargenteus	USA	2	3	S	H	2.34	0	T	61.48	1955.55
Gerhold et al (2017) [335]	Carnivora	Ursidae	Ursus americanus	USA	0	1	S	O	15.572	1	T	91.008	4734.08
Gerhold et al (2017) [335]	Carnivora	Ursidae	Ursus americanus	USA	0	1	S	O	15.572	1	T	91.008	4734.08
Goldstein et al (2011) [343]	Carnivora	Mustelidae	Enhydra lutris	Russia	4	89	S	CP	6.317	0	M	216.096	5475
Goldstein et al (2011) [343]	Carnivora	Mustelidae	Enhydra lutris	USA	2	74	S	CP	6.317	0	M	216.096	5475
Gotteland et al (2014) [345]	Rodentia	Muridae	Apodemus flavicollis	France	0	25	S	H	0.152	0	T	25.935	513.157
Gotteland et al (2014) [345]	Rodentia	Muridae	Apodemus flavicollis	France	0	18	S	H	0.152	0	T	25.935	513.157
Gotteland et al (2014) [345]	Rodentia	Muridae	Apodemus sylvaticus	France	1	70	S	H	0.134	0	T	23.436	626.648
Gotteland et al (2014) [345]	Rodentia	Muridae	Apodemus sylvaticus	France	3	87	S	H	0.134	0	T	23.436	626.648
Gotteland et al (2014) [345]	Rodentia	Cricetidae	Arvicola scherman	France	0	75	S	H	0.295	0	T	21.305	596.379
Gotteland et al (2014) [345]	Rodentia	Cricetidae	Arvicola scherman	France	6	120	S	H	0.295	0	T	21.305	596.379
Gotteland et al (2014) [345]	Rodentia	Cricetidae	Microtus agrestis	France	0	9	S	H	0.159	0	T	20.72	465.967
Gotteland et al (2014) [345]	Rodentia	Cricetidae	Microtus agrestis	France	0	1	S	H	0.159	0	T	20.72	465.967
Gotteland et al (2014) [345]	Rodentia	Cricetidae	Microtus arvalis	France	3	53	S	H	0.141	0	T	21	447.605
Gotteland et al (2014) [345]	Rodentia	Cricetidae	Microtus arvalis	France	0	13	S	H	0.141	0	T	21	447.605
Gotteland et al (2014) [345]	Rodentia	Cricetidae	Microtus subterraneus	France	0	5	S	H	0.116	0	T	21.305	375.428
Gotteland et al (2014) [345]	Rodentia	Cricetidae	Microtus subterraneus	France	0	0	S	H	0.116	0	T	21.305	375.428
Gotteland et al (2014) [345]	Rodentia	Cricetidae	Myodes glareolus	France	8	108	S	H	0.126	0	T	20	577.751
Gotteland et al (2014) [345]	Rodentia	Cricetidae	Myodes glareolus	France	4	95	S	H	0.126	0	T	20	577.751
Grema et al (2015) [346]	Cetartiodactyla	Suidae	Sus scrofa	Romania	5	15	S	O	15.739	0	T	115.2	2656.07
Grema et al (2015) [346]	Cetartiodactyla	Suidae	Sus scrofa	Romania	46	75	S	O	15.739	0	T	115.2	2656.07
Gresham et al (2002) [347]	Cetartiodactyla	Suidae	Sus scrofa	USA	111	227	S	O	15.739	0	T	115.2	2656.07
Gustafsson and Uggla (1994) [351]	Lagomorpha	Leporidae	Lepus europaeus	Sweden	0	58	S	H	2.168	0	T	42	730
Gustafsson and Uggla (1994) [351]	Lagomorpha	Leporidae	Lepus europaeus	Sweden	0	57	S	H	2.168	0	T	42	730
Gustafsson and Uggla (1994) [351]	Lagomorpha	Leporidae	Lepus europaeus	Sweden	0	58	S	H	2.168	0	T	42	730
Hamilton et al (2005) [355]	Carnivora	Canidae	Vulpes vulpes	UK	18	82	S	O	2.448	0	T	52.352	2105.4
Hamilton et al (2005) [355]	Carnivora	Canidae	Vulpes vulpes	UK	93	467	S	O	2.448	0	T	52.352	2105.4
Hamilton et al (2014) [356]	Primates	Cercopithecidae	Chlorocebus sabaeus	West Indies	4	8	S	H	2.598	0	T	167.99	4260.48
Hamilton et al (2014) [356]	Primates	Cercopithecidae	Chlorocebus sabaeus	West Indies	1	3	S	H	2.598	0	T	167.99	4260.48
Hamilton et al (2014) [356]	Primates	Cercopithecidae	Chlorocebus sabaeus	West Indies	14	30	S	H	2.598	0	T	167.99	4260.48
Hamilton et al (2014) [356]	Primates	Cercopithecidae	Chlorocebus sabaeus	West Indies	4	9	S	H	2.598	0	T	167.99	4260.48
Hamilton et al (2014) [356]	Primates	Cercopithecidae	Chlorocebus sabaeus	West Indies	3	3	S	H	2.598	0	T	167.99	4260.48
Hamilton et al (2014) [356]	Primates	Cercopithecidae	Chlorocebus sabaeus	West Indies	9	19	S	H	2.598	0	T	167.99	4260.48
Hamilton et al (2014) [356]	Primates	Cercopithecidae	Chlorocebus sabaeus	West Indies	2	6	S	H	2.598	0	T	167.99	4260.48
Hamilton et al (2014) [356]	Primates	Cercopithecidae	Chlorocebus sabaeus	West Indies	1	1	S	H	2.598	0	T	167.99	4260.48
Hancock et al (2005) [362]	Carnivora	Procyonidae	Procyon lotor	USA	106	120	S	O	2.59	0	T	63.914	2703.92
Hancock et al (2005) [362]	Carnivora	Procyonidae	Procyon lotor	USA	110	136	S	O	2.59	0	T	63.914	2703.92
Hanni et al (2003) [364]	Carnivora	Mustelidae	Enhydra lutris	USA	0	11	S	CP	6.317	0	M	216.096	5475
Hanni et al (2003) [364]	Carnivora	Mustelidae	Enhydra lutris	USA	0	61	S	CP	6.317	0	M	216.096	5475
Hanni et al (2003) [364]	Carnivora	Mustelidae	Enhydra lutris	USA	27	77	S	CP	6.317	0	M	216.096	5475
Harrington et al (2012) [365]	Carnivora	Mustelidae	Neovison vison	UK	6	12	S	C	6.172	0	F	36.221	1473.65
Hartley and English (2005) [366]	Diprotodontia	Vombatidae	Vombatus ursinus	Australia	6	23	S	H	6.328	0	T	28.5	3542.01
Heald et al (2020) [369]	Carnivora	Mustelidae	Mustela putorius	Britain	94	131	S	C	5.859	0	T	41.49	1652.46
Heddergott et al (2017) [372]	Carnivora	Procyonidae	Procyon lotor	Germany	8	27	S	O	2.59	0	T	63.914	2703.92
Heddergott et al (2017) [372]	Carnivora	Procyonidae	Procyon lotor	Germany	41	107	S	O	2.59	0	T	63.914	2703.92
Heddergott et al (2017) [372]	Carnivora	Procyonidae	Procyon lotor	Germany	5	21	S	O	2.59	0	T	63.914	2703.92
Heddergott et al (2017) [372]	Carnivora	Procyonidae	Procyon lotor	Germany	14	36	S	O	2.59	0	T	63.914	2703.92
Heddergott et al (2017) [372]	Carnivora	Procyonidae	Procyon lotor	Germany	14	30	S	O	2.59	0	T	63.914	2703.92
Heddergott et al (2017) [372]	Carnivora	Procyonidae	Procyon lotor	Germany	8	15	S	O	2.59	0	T	63.914	2703.92
Heddergott et al (2017) [372]	Carnivora	Procyonidae	Procyon lotor	Germany	18	42	S	O	2.59	0	T	63.914	2703.92
Heddergott et al (2017) [372]	Carnivora	Procyonidae	Procyon lotor	Germany	8	22	S	O	2.59	0	T	63.914	2703.92
Heddergott et al (2017) [372]	Carnivora	Procyonidae	Procyon lotor	Germany	6	17	S	O	2.59	0	T	63.914	2703.92
Heddergott et al (2017) [372]	Carnivora	Procyonidae	Procyon lotor	Germany	8	15	S	O	2.59	0	T	63.914	2703.92
Heddergott et al (2017) [372]	Carnivora	Procyonidae	Procyon lotor	Germany	13	41	S	O	2.59	0	T	63.914	2703.92
Heddergott et al (2017) [372]	Carnivora	Procyonidae	Procyon lotor	Germany	11	21	S	O	2.59	0	T	63.914	2703.92
Heddergott et al (2017) [372]	Carnivora	Procyonidae	Procyon lotor	Germany	5	23	S	O	2.59	0	T	63.914	2703.92
Heddergott et al (2017) [372]	Carnivora	Procyonidae	Procyon lotor	Germany	7	16	S	O	2.59	0	T	63.914	2703.92
Heddergott et al (2017) [372]	Carnivora	Procyonidae	Procyon lotor	Luxemborg	4	21	S	O	2.59	0	T	63.914	2703.92
Heddergott et al (2018a) [373]	Cetartiodactyla	Cervidae	Capreolus capreolus	Germany	86	295	S	H	5.754	0	T	153	2335.39
Hejlicek et al (1997) [375]	Rodentia	Muridae	Apodemus agrarius	Czech Republic	7	96	S	H	0.127	0	T	20.75	504.407
Hejlicek et al (1997) [375]	Rodentia	Muridae	Apodemus flavicollis	Czech Republic	0	20	S	H	0.152	0	T	25.935	513.157
Hejlicek et al (1997) [375]	Rodentia	Muridae	Apodemus flavicollis	Czech Republic	8	1134	S	H	0.152	0	T	25.935	513.157
Hejlicek et al (1997) [375]	Rodentia	Muridae	Apodemus flavicollis	Czech Republic	9	915	S	H	0.152	0	T	25.935	513.157
Hejlicek et al (1997) [375]	Rodentia	Cricetidae	Arvicola amphibius	Czech Republic	0	1	S	H	0.313	0	F	21.24	656.087
Hejlicek et al (1997) [375]	Rodentia	Cricetidae	Arvicola amphibius	Czech Republic	0	5	S	H	0.313	0	F	21.24	656.087
Hejlicek et al (1997) [375]	Rodentia	Cricetidae	Arvicola amphibius	Czech Republic	0	4	S	H	0.313	0	F	21.24	656.087
Hejlicek et al (1997) [375]	Cetartiodactyla	Cervidae	Capreolus capreolus	Czech Republic	0	3	S	H	5.754	0	T	153	2335.39
Hejlicek et al (1997) [375]	Cetartiodactyla	Cervidae	Capreolus capreolus	Czech Republic	0	110	S	H	5.754	0	T	153	2335.39
Hejlicek et al (1997) [375]	Cetartiodactyla	Cervidae	Capreolus capreolus	Czech Republic	0	4	S	H	5.754	0	T	153	2335.39
Hejlicek et al (1997) [375]	Cetartiodactyla	Cervidae	Cervus canadensis	Czech Republic	0	309	S	H	17.291	0	T	244.401	5209.45
Hejlicek et al (1997) [375]	Eulipotyphla	Soricidae	Crocidura leucodon	Czech Republic	0	1	S	O	0.711	0	T	30.132	427.68
Hejlicek et al (1997) [375]	Eulipotyphla	Soricidae	Crocidura suaveolens	Czech Republic	0	3	S	O	0.588	1	T	27.15	369.69
Hejlicek et al (1997) [375]	Eulipotyphla	Soricidae	Crocidura suaveolens	Czech Republic	0	42	S	O	0.588	1	T	27.15	369.69
Hejlicek et al (1997) [375]	Cetartiodactyla	Cervidae	Dama dama	Czech Republic	0	8	S	H	10.405	0	T	233	3286.09
Hejlicek et al (1997) [375]	Lagomorpha	Leporidae	Lepus europaeus	Czech Republic	6	123	S	H	2.168	0	T	42	730
Hejlicek et al (1997) [375]	Lagomorpha	Leporidae	Lepus europaeus	Czech Republic	0	3	S	H	2.168	0	T	42	730
Hejlicek et al (1997) [375]	Lagomorpha	Leporidae	Lepus europaeus	Czech Republic	0	38	S	H	2.168	0	T	42	730
Hejlicek et al (1997) [375]	Carnivora	Mustelidae	Martes foina	Czech Republic	0	1	S	O	1.419	0	T	30	2178.56
Hejlicek et al (1997) [375]	Carnivora	Mustelidae	Martes foina	Czech Republic	2	10	S	O	1.419	0	T	30	2178.56
Hejlicek et al (1997) [375]	Carnivora	Mustelidae	Martes martes	Czech Republic	1	6	S	O	1.225	0	T	30.63	2100.94
Hejlicek et al (1997) [375]	Carnivora	Mustelidae	Meles meles	Czech Republic	0	1	S	O	4.136	0	T	49	2161.25
Hejlicek et al (1997) [375]	Rodentia	Muridae	Micromys minutus	Czech Republic	0	4	S	H	0.07	0	T	20	502.66
Hejlicek et al (1997) [375]	Rodentia	Muridae	Micromys minutus	Czech Republic	0	13	S	H	0.07	0	T	20	502.66
Hejlicek et al (1997) [375]	Rodentia	Cricetidae	Microtus agrestis	Czech Republic	1	38	S	H	0.159	0	T	20.72	465.967
Hejlicek et al (1997) [375]	Rodentia	Cricetidae	Microtus agrestis	Czech Republic	0	1	S	H	0.159	0	T	20.72	465.967
Hejlicek et al (1997) [375]	Rodentia	Cricetidae	Microtus arvalis	Czech Republic	2	175	S	H	0.141	0	T	21	447.605
Hejlicek et al (1997) [375]	Rodentia	Cricetidae	Microtus arvalis	Czech Republic	4	723	S	H	0.141	0	T	21	447.605
Hejlicek et al (1997) [375]	Rodentia	Cricetidae	Microtus arvalis	Czech Republic	8	706	S	H	0.141	0	T	21	447.605
Hejlicek et al (1997) [375]	Rodentia	Muridae	Mus musculus	Czech Republic	3	30	S	H	0.125	0	T	19.6	628.295
Hejlicek et al (1997) [375]	Rodentia	Muridae	Mus musculus	Czech Republic	0	29	S	H	0.125	0	T	19.6	628.295
Hejlicek et al (1997) [375]	Rodentia	Muridae	Mus musculus	Czech Republic	6	875	S	H	0.125	0	T	19.6	628.295
Hejlicek et al (1997) [375]	Carnivora	Mustelidae	Mustela erminea	Czech Republic	0	2	S	C	2.207	0	T	43.262	1078.78
Hejlicek et al (1997) [375]	Carnivora	Mustelidae	Mustela nivalis	Czech Republic	0	3	S	C	1.494	0	T	36.49	1194.19
Hejlicek et al (1997) [375]	Carnivora	Mustelidae	Mustela nivalis	Czech Republic	1	1	S	C	1.494	0	T	36.49	1194.19
Hejlicek et al (1997) [375]	Carnivora	Mustelidae	Mustela putorius	Czech Republic	1	2	S	C	5.859	0	T	41.49	1652.46
Hejlicek et al (1997) [375]	Carnivora	Mustelidae	Mustela putorius	Czech Republic	0	1	S	C	5.859	0	T	41.49	1652.46
Hejlicek et al (1997) [375]	Rodentia	Cricetidae	Myodes glareolus	Czech Republic	1	221	S	H	0.126	0	T	20	577.751
Hejlicek et al (1997) [375]	Rodentia	Cricetidae	Myodes glareolus	Czech Republic	2	83	S	H	0.126	0	T	20	577.751
Hejlicek et al (1997) [375]	Eulipotyphla	Soricidae	Neomys anomalus	Czech Republic	0	1	S	C	0.78	0	F	24.413	320.82
Hejlicek et al (1997) [375]	Eulipotyphla	Soricidae	Neomys fodiens	Czech Republic	0	1	S	C	0.834	0	F	21.38	576.889
Hejlicek et al (1997) [375]	Rodentia	Cricetidae	Ondatra zibethicus	Czech Republic	84	281	S	H	1.059	0	F	27.778	1317.65
Hejlicek et al (1997) [375]	Rodentia	Cricetidae	Ondatra zibethicus	Czech Republic	0	1	S	H	1.059	0	F	27.778	1317.65
Hejlicek et al (1997) [375]	Rodentia	Cricetidae	Ondatra zibethicus	Czech Republic	21	155	S	H	1.059	0	F	27.778	1317.65
Hejlicek et al (1997) [375]	Lagomorpha	Leporidae	Oryctolagus cuniculus	Czech Republic	6	73	S	H	1.509	0	T	30.596	1515.35
Hejlicek et al (1997) [375]	Lagomorpha	Leporidae	Oryctolagus cuniculus	Czech Republic	0	6	S	H	1.509	0	T	30.596	1515.35
Hejlicek et al (1997) [375]	Rodentia	Muridae	Rattus norvegicus	Czech Republic	1	2	S	H	3.484	0	T	21.61	594.038
Hejlicek et al (1997) [375]	Rodentia	Muridae	Rattus norvegicus	Czech Republic	0	44	S	H	3.484	0	T	21.61	594.038
Hejlicek et al (1997) [375]	Rodentia	Muridae	Rattus norvegicus	Czech Republic	0	38	S	H	3.484	0	T	21.61	594.038
Hejlicek et al (1997) [375]	Rodentia	Sciuridae	Sciurus vulgaris	Czech Republic	0	1	S	H	0.575	0	T	38	1612.75
Hejlicek et al (1997) [375]	Rodentia	Sciuridae	Sciurus vulgaris	Czech Republic	0	2	S	H	0.575	0	T	38	1612.75
Hejlicek et al (1997) [375]	Eulipotyphla	Soricidae	Sorex araneus	Czech Republic	0	11	S	O	0.075	0	T	21	524.782
Hejlicek et al (1997) [375]	Eulipotyphla	Soricidae	Sorex araneus	Czech Republic	2	298	S	O	0.075	0	T	21	524.782
Hejlicek et al (1997) [375]	Eulipotyphla	Soricidae	Sorex araneus	Czech Republic	1	183	S	O	0.075	0	T	21	524.782
Hejlicek et al (1997) [375]	Eulipotyphla	Soricidae	Sorex minutus	Czech Republic	0	12	S	O	0.445	0	T	23.623	416.854
Hejlicek et al (1997) [375]	Eulipotyphla	Soricidae	Sorex minutus	Czech Republic	0	21	S	O	0.445	0	T	23.623	416.854
Hejlicek et al (1997) [375]	Cetartiodactyla	Suidae	Sus scrofa	Czech Republic	3	135	S	O	15.739	0	T	115.2	2656.07
Hejlicek et al (1997) [375]	Cetartiodactyla	Suidae	Sus scrofa	Czech Republic	0	1	S	O	15.739	0	T	115.2	2656.07
[truncated: 1,313 more rows]

## Sheet: ReadMe.Dom.Data
Column	Descriptor
cit.num	Reference with number identifier in reference list
taxa	Species
tax.fam	Taxonomic family
country	Country where sampling occured
dom.wild	Domestic or wild, feral domestic species are classified as wild
toxo.pos	Number of toxoplasma exposed individuals
toxo.tot	Number of individuals tested
Reference	Reference for study providing data

## Sheet: Dom.Data
Cit.num	tax.sps	tax.fam	country	dom.wild	toxo.pos	toxo.tot
Abd El Ghany and Amin (2012) [1]	Ovis aries	Bovidae	Egypt	dom	85	100
Abd El Razik et al (2018) [2]	Ovis aries	Bovidae	Egypt	dom	58	113
Abd El Razik et al (2018) [2]	Ovis aries	Bovidae	Egypt	dom	94	193
Abd Rahman (2012) [3]	Ovis aries	Bovidae	Iraq	dom	22	51
Abdallah et al (2019) [4]	Ovis aries	Bovidae	Algeria	dom	549	2144
Abdel Hafeez et al (2015) [5]	Sus domesticus	Suidae	Egypt	dom	40	100
Abdelbaset et al (2020) [6]	Ovis aries	Bovidae	Egypt	dom	64	151
Adesiyun et al (2020) [7]	Bos taurus	Bovidae	South Africa	dom	61	184
Ahmad and Qayyum (2014) [16]	Bos taurus	Bovidae	Pakistan	dom	79	400
Ahmad et al (2015) [15]	Ovis aries	Bovidae	Pakistan	dom	75	413
Ahmed et al (2016) [17]	Ovis aries	Bovidae	Pakistan	dom	123	470
Akca and Mor (2010) [18]	Bos taurus	Bovidae	Turkey	dom	202	216
Al Adhami et al (2016) [21]	Bison bison	Bovidae	Canada	wild	0	31
Al Adhami et al (2016) [21]	Ovibos moschatus	Bovidae	Canada	wild	3	145
Al Hamada et al (2019) [20]	Ovis aries	Bovidae	Iraq	dom	141	335
Al Kappany et al (2018) [22]	Ovis aries	Bovidae	Egypt	dom	82	398
Alanazi (2013) [23]	Ovis aries	Bovidae	Saudi Arabia	dom	325	891
Alazemi (2014) [24]	Ovis aries	Bovidae	Kuwait	dom	94	528
Almería et al (2018) [29]	Ovis orientalis	Bovidae	Spain	wild	2	38
Almería et al (2018) [29]	Sus scrofa	Suidae	Spain	wild	9	62
Almería et al (2018) [29]	Capra pyrenaica	Bovidae	Spain	wild	5	90
Almería et al (2018) [29]	Ovis aries	Bovidae	Spain	dom	80	194
Almería et al (2018) [29]	Sus scrofa	Suidae	Spain	wild	115	604
Almería et al (2021) [32]	Sus scrofa	Suidae	Spain	wild	5	24
Almería et al (2021) [29]	Capra pyrenaica	Bovidae	Spain	wild	14	101
Alvarado Esquivel et al (2011) [35]	Sus domesticus	Suidae	Mexico	dom	47	519
Alvarado Esquivel et al (2011) [35]	Sus domesticus	Suidae	Mexico	dom	89	555
Alvarado Esquivel et al (2011) [35]	Sus domesticus	Suidae	Mexico	dom	136	1074
Alvarado Esquivel et al (2012) [33]	Sus domesticus	Suidae	Mexico	dom	1	188
Alvarado Esquivel et al (2012) [33]	Sus domesticus	Suidae	Mexico	dom	58	337
Alvarado Esquivel et al (2012b) [36]	Ovis aries	Bovidae	Mexico	dom	77	511
Alvarado Esquivel et al (2013a) [38]	Ovis aries	Bovidae	Mexico	dom	121	405
Alvarado Esquivel et al (2013b) [34]	Ovis aries	Bovidae	Mexico	dom	99	429
Alvarado Esquivel et al (2014) [37]	Sus domesticus	Suidae	Mexico	dom	182	402
Alvarado Esquivel et al (2015) [39]	Sus domesticus	Suidae	Mexico	dom	40	308
Andrade et al (2013) [41]	Ovis aries	Bovidae	Brazil	dom	205	930
Antolova et al (2007) [42]	Sus scrofa	Suidae	Slovak Republic	wild	26	320
Arias et al (1994) [45]	Sus domesticus	Suidae	Costa Rica	dom	216	496
Arko Mensah et al (2000) [46]	Sus domesticus	Suidae	Ghana	dom	260	641
Armand et al (2016) [47]	Ovis aries	Bovidae	Iran	dom	133	370
Asgari et al (2009) [48]	Ovis aries	Bovidae	Iran	dom	160	603
Asgari et al (2010) [50]	Bos taurus	Bovidae	Iran	dom	119	558
Asgari et al (2013) [49]	Bos taurus	Bovidae	Iran	dom	44	80
Asgari et al (2013) [49]	Ovis aries	Bovidae	Iran	dom	28	95
Assadi Rad et al (1995) [51]	Sus domesticus	Suidae	USA	dom	1130	3841
Astorga et al (2014) [53]	Ovis aries	Bovidae	Spain	dom	120	209
Aubert et al (2010) [54]	Ovis orientalis	Bovidae	France	wild	5	31
Ayinmode et al (2017) [55]	Bos taurus	Bovidae	Nigeria	dom	13	174
Azevedo et al (2010) [56]	Sus domesticus	Suidae	Brazil	dom	47	130
Bacci et al (2015) [57]	Sus domesticus	Suidae	Italy	dom	20	21
Balea et al (2012) [59]	Ovis aries	Bovidae	Romania	dom	138	239
Balea et al (2012) [59]	Sus domesticus	Suidae	Romania	dom	187	434
Balkaya et al (2015) [60]	Sus scrofa	Suidae	Turkey	wild	4	12
Bamba et al (2016) [61]	Sus domesticus	Suidae	Burkina Faso	dom	87	300
Bamba et al (2017) [62]	Sus domesticus	Suidae	Burkina Faso	dom	122	423
Barakat et al (2009) [63]	Ovis aries	Bovidae	Egypt	dom	152	320
Barakat et al (2009) [63]	Ovis aries	Bovidae	Egypt	dom	141	320
Barroso et al (2020) [67]	Sus scrofa	Suidae	Spain	wild	197	695
Bártová and Sedlak (2011) [70]	Sus domesticus	Suidae	Czech Republic	dom	198	551
Bártová et al (2006) [72]	Sus scrofa	Suidae	Czech Republic	wild	1	11
Bártová et al (2006) [72]	Sus scrofa	Suidae	Czech Republic	wild	0	17
Bártová et al (2006) [72]	Sus scrofa	Suidae	Czech Republic	wild	1	23
Bártová et al (2006) [72]	Sus scrofa	Suidae	Czech Republic	wild	27	85
Bártová et al (2006) [72]	Sus scrofa	Suidae	Czech Republic	wild	18	90
Bártová et al (2006) [72]	Sus scrofa	Suidae	Czech Republic	wild	41	237
Bártová et al (2006) [72]	Sus scrofa	Suidae	Czech Republic	wild	148	565
Bártová et al (2015) [71]	Bos taurus	Bovidae	Czech Republic	dom	53	546
Bártová et al (2009) [69]	Ovis aries	Bovidae	Czech Republic	dom	325	547
Bártová et al (2017) [68]	Ovis aries	Bovidae	Czech Republic	dom	6	24
Basso et al (2013) [75]	Sus domesticus	Suidae	Argentina	dom	157	297
Bena et al (2019) [76]	Sus scrofa	Suidae	Czech republic	wild	23	361
Benkirane et al (2015) [77]	Ovis aries	Bovidae	Morocco	dom	42	202
Benlakehal et al (2019) [78]	Ovis aries	Bovidae	Algeria	dom	133	376
Bentum et al (2019) [79]	Ovis aries	Bovidae	Ghana	dom	61	170
Beral et al (2012) [80]	Sus scrofa	Suidae	France	wild	215	938
Berger Schoch et al (2011) [81]	Sus scrofa	Suidae	Switzerland	wild	1	150
Berger Schoch et al (2011) [81]	Sus domesticus	Suidae	Switzerland	dom	63	270
Berger Schoch et al (2011a) [82]	Ovis aries	Bovidae	Switzerland	dom	154	250
Berger Schoch et al (2011a) [82]	Sus domesticus	Suidae	Switzerland	dom	63	270
Berger Schoch et al (2011a) [82]	Bos taurus	Bovidae	Switzerland	dom	185	406
Bezerra et al (2009) [88]	Sus domesticus	Suidae	Brazil	dom	85	465
Bezerra et al (2013) [84]	Ovis aries	Bovidae	Brazil	dom	12	50
Bezerra et al (2014a) [85]	Ovis aries	Bovidae	Brazil	dom	13	50
Bezerra et al (2012) [86]	Ovis aries	Bovidae	Brazil	dom	10	109
Bisias et al (2009) [90]	Ovis aries	Bovidae	Greece	dom	144	289
Bispo et al (2011) [91]	Ovis aries	Bovidae	Brazil	dom	60	124
Blaga et al (2019) [92]	Bos taurus	Bovidae	France	dom	598	2912
Bosio et al (2013) [97]	Bos taurus	Bovidae	Italy	dom	13	89
Boughattas et al (2014) [100]	Ovis aries	Bovidae	Tunisia	dom	83	217
Brandão et al (2019) [101]	Sus scrofa	Suidae	Brazil	wild	0	2
Brandão et al (2019) [101]	Sus scrofa	Suidae	Brazil	wild	1	7
Brandão et al (2019) [101]	Sus scrofa	Suidae	Brazil	wild	4	12
Brandão et al (2019) [101]	Sus scrofa	Suidae	Brazil	wild	3	28
Brandão et al (2019) [101]	Sus scrofa	Suidae	Brazil	wild	8	73
Burridge et al (1979) [110]	Sus scrofa	Suidae	USA	wild	12	457
Cademartori et al (2014) [116]	Sus domesticus	Suidae	Brazil	dom	36	100
Cai and Ma (2010) [117]	Ovis aries	Bovidae	China	dom	56	2402
Cai et al (2017) [118]	Sus domesticus	Suidae	China	dom	191	655
Caiwang et al (2015) [119]	Ovis aries	Bovidae	China	dom	5	204
Calero Bernal et al (2016) [120]	Sus scrofa	Suidae	Spain	wild	688	2881
Camossi et al (2011) [122]	Ovis aries	Bovidae	Brazil	dom	70	139
Campero et al (2020) [123]	Sus domesticus	Suidae	Switzerland	dom	60	552
Cao et al (2015) [127]	Bos taurus	Bovidae	China	dom	8	200
Caporali et al (2005) [128]	Sus domesticus	Suidae	Brazil	dom	16	759
Carletti et al (2005) [129]	Sus domesticus	Suidae	Brazil	dom	17	424
Castillo Cuenca et al (2020) [133]	Sus domesticus	Suidae	Spain	dom	542	2245
Castro Scholten et al (2021) [134]	Ammotragus lervia	Bovidae	Spain	wild	1	18
Castro Scholten et al (2021) [134]	Rupicapra pyrenaica	Bovidae	Spain	wild	26	186
Castro Scholten et al (2021) [134]	Capra pyrenaica	Bovidae	Spain	wild	27	346
Cavalcante et al (2006) [135]	Sus domesticus	Suidae	Brazil	dom	35	80
Cenci Goga et al (2013) [136]	Ovis aries	Bovidae	Italy	dom	214	630
Chandrawathani et al (2008) [139]	Sus domesticus	Suidae	Malaysia	dom	0	100
Chang et al (1991) [140]	Sus domesticus	Suidae	Taiwan	dom	1828	3880
Chang et al (2013) [141]	Sus domesticus	Suidae	China	dom	47	1014
Chen (2018) [143]	Bos taurus	Bovidae	China	dom	24	324
Chen et al (2017) [146]	Bos taurus	Bovidae	China	dom	9	400
Chen et al (2017) [146]	Bos taurus	Bovidae	China	dom	30	454
Chikweto et al (2011) [148]	Ovis aries	Bovidae	Caribbean islands	dom	90	204
Chikweto et al (2011) [148]	Sus domesticus	Suidae	West Indies	dom	57	247
Chikweto et al (2011) [148]	Bos taurus	Bovidae	Grenada	dom	10	119
Chitimia et al (2011) [149]	Ovis aries	Bovidae	Romania	dom	44	200
Çiçek et al (2011) [153]	Ovis aries	Bovidae	Turkey	dom	184	186
Clark et al (1993) [154]	Ovis canadensis	Bovidae	USA	wild	2	6
Clark et al (1993) [154]	Ovis canadensis	Bovidae	USA	wild	1	6
Clark et al (1993) [154]	Ovis canadensis	Bovidae	USA	wild	4	7
Clark et al (1993) [154]	Ovis canadensis	Bovidae	USA	wild	4	9
Clark et al (1993) [154]	Ovis canadensis	Bovidae	USA	wild	4	16
Clark et al (1993) [154]	Ovis canadensis	Bovidae	USA	wild	18	34
Clark et al (1993) [154]	Ovis canadensis	Bovidae	USA	wild	1	43
Clark et al (1993) [154]	Ovis canadensis	Bovidae	USA	wild	5	57
Clementino Andrade et al (2013) [155]	Sus domesticus	Suidae	Brazil	dom	8	18
Closa Sebastiö et al (2011) [157]	Sus scrofa	Suidae	Spain	wild	34	75
Closa Sebastiö et al (2011) [157]	Sus scrofa	Suidae	Spain	wild	34	78
Closa Sebastiö et al (2011) [157]	Sus scrofa	Suidae	Spain	wild	46	109
Coelho et al (2014) [158]	Sus scrofa	Suidae	Portugal	wild	10	46
Coelho et al (2014) [158]	Sus scrofa	Suidae	Portugal	wild	10	51
Consalter et al (2019) [161]	Ovis aries	Bovidae	Brazil	dom	224	319
Correa et al (2008) [162]	Sus domesticus	Suidae	Panama	dom	93	290
Correia et al (2015) [163]	Ovis aries	Bovidae	Brazil	dom	60	540
Cosendey-KezenLeite et al (2014) [164]	Ovis aries	Bovidae	Brazil	dom	202	379
Costa et al (2011) [165]	Bos taurus	Bovidae	Brazil	dom	9	50
Costa et al (2012) [166]	Ovis aries	Bovidae	Brazil	dom	59	97
Costa et al (2012) [166]	Bos taurus	Bovidae	Brazil	dom	3	100
Cruz-Vázquez et al (2020) [173]	Ovis aries	Bovidae	Mexico	dom	60	336
Cubas Atienzar et al (2019) [174]	Sus domesticus	Suidae	Mexico	dom	9	632
da Silva et al (2011) [178]	Ovis aries	Bovidae	Brazil	dom	66	602
da Silva et al (2015) [176]	Ovis aries	Bovidae	Brazil	dom	9	57
Dahmani et al (2018) [184]	Ovis aries	Bovidae	Algeria	dom	48	580
Dahourou et al (2019) [185]	Ovis aries	Bovidae	Senegal	dom	167	278
Damriyasa and Bauer (2005) [186]	Sus domesticus	Suidae	Germany	dom	140	1500
Darabus et al (2011) [187]	Ovis aries	Bovidae	Romania	dom	218	600
Davies et al (1998) [188]	Sus domesticus	Suidae	USA	dom	13	2238
Davoust et al (2015) [189]	Ovis aries	Bovidae	Senegal	dom	7	43
Davoust et al (2015) [189]	Bos taurus	Bovidae	Senegal	dom	17	103
de Azevedo Filho et al (2020) [190]	Bos taurus	Bovidae	Brazil	dom	332	1073
de Macedo et al (2012) [195]	Bos taurus	Bovidae	Brazil	dom	35	120
de Oliveira et al (2016) [196]	Ovis aries	Bovidae	Brazil	dom	137	411
de Sousa et al (2006) [198]	Sus domesticus	Suidae	Portugal	dom	52	333
de Sousa et al (2014) [197]	Sus domesticus	Suidae	Brazil	dom	37	143
de Souza et al (2016) [199]	Bos taurus	Bovidae	Brazil	dom	53	1000
Dechicha et al (2015) [202]	Ovis aries	Bovidae	Algeria	dom	32	276
Dechicha et al (2015) [202]	Bos taurus	Bovidae	Algeria	dom	13	332
Dehkordi et al (2013) [204]	Ovis aries	Bovidae	Iran	dom	11	185
Deksne and Kirjusina (2013) [205]	Sus scrofa	Suidae	Latvia	wild	13	83
Deksne and Kirjusina (2013) [205]	Sus scrofa	Suidae	Latvia	wild	27	111
Deksne and Kirjusina (2013) [205]	Sus scrofa	Suidae	Latvia	wild	53	201
Deksne and Kirjusina (2013) [205]	Sus scrofa	Suidae	Latvia	wild	108	211
Deksne and Kirjusina (2013) [205]	Sus domesticus	Suidae	Latvia	dom	1	269
Deksne and Kirjusina (2013) [205]	Sus domesticus	Suidae	Latvia	dom	33	534
Deksne and Kirjusina (2013) [205]	Sus domesticus	Suidae	Latvia	dom	34	803
Deksne et al (2017) [206]	Ovis aries	Bovidae	Latvia	dom	179	1039
Dempster et al (2011) [208]	Ovis aries	Bovidae	New Zealand	dom	1917	2254
Derakhshan and Mousavi (2014) [209]	Ovis aries	Bovidae	Iran	dom	3	90
Devleesschauwer et al (2013) [210]	Sus domesticus	Suidae	Nepal	dom	87	742
Diakou et al (2013) [211]	Ovis aries	Bovidae	Greece	dom	246	458
Dideprich et al (1996) [212]	Sus scrofa	Suidae	USA	wild	33	108
Djellata et al (2019) [213]	Bos taurus	Bovidae	Algeria	dom	51	368
Djokic et al (2016) [214]	Sus domesticus	Suidae	France	dom	4	133
Djokic et al (2016) [214]	Sus domesticus	Suidae	France	dom	27	258
Djokic et al (2016) [214]	Sus domesticus	Suidae	France	dom	38	1158
Djokic et al (2016) [214]	Sus domesticus	Suidae	France	dom	248	3595
Djokic et al (2016b) [215]	Sus domesticus	Suidae	France	dom	251	3595
Dong et al (2011) [220]	Sus domesticus	Suidae	China	dom	37	557
Dong et al (2011) [220]	Bos taurus	Bovidae	China	dom	11	501
Dong et al (2011) [220]	Ovis aries	Bovidae	China	dom	182	670
Dong et al (2015) [218]	Bos taurus	Bovidae	China	dom	14	52
Dong et al (2015) [218]	Bos taurus	Bovidae	China	dom	13	187
Dong et al (2018) [219]	Bos taurus	Bovidae	China	dom	102	5292
dos Santos et al (2015) [223]	Sus domesticus	Suidae	Brazil	dom	49	286
dos Santos et al (2015) [223]	Sus domesticus	Suidae	Brazil	dom	63	500
dos Santos et al (2019) [224]	Sus domesticus	Suidae	Brazil	dom	168	412
Du et al (2012) [225]	Sus domesticus	Suidae	China	dom	220	1039
Du et al (2012) [225]	Sus domesticus	Suidae	China	dom	453	1238
Dubey & Foreyt (2000) [234]	Ovis canadensis	Bovidae	Canada	wild	0	5
Dubey & Foreyt (2000) [234]	Ovis canadensis	Bovidae	Canada	wild	0	5
Dubey & Foreyt (2000) [234]	Ovis canadensis	Bovidae	USA	wild	1	8
Dubey & Foreyt (2000) [234]	Ovis canadensis	Bovidae	USA	wild	1	8
Dubey & Foreyt (2000) [234]	Ovis canadensis	Bovidae	USA	wild	0	22
Dubey & Foreyt (2000) [234]	Ovis canadensis	Bovidae	USA	wild	0	22
Dubey & Foreyt (2000) [234]	Ovis canadensis	Bovidae	USA	wild	1	24
Dubey & Foreyt (2000) [234]	Ovis canadensis	Bovidae	USA	wild	1	24
Dubey & Foreyt (2000) [234]	Ovis canadensis	Bovidae	USA/Canada	wild	1	50
Dubey & Foreyt (2000) [234]	Ovis canadensis	Bovidae	USA	wild	1	70
Dubey & Foreyt (2000) [234]	Ovis canadensis	Bovidae	USA	wild	1	70
Dubey & Foreyt (2000) [234]	Ovis canadensis	Bovidae	USA	wild	1	107
Dubey & Foreyt (2000) [234]	Ovis canadensis	Bovidae	USA	wild	1	107
Dubey & Foreyt (2000) [234]	Ovis canadensis	Bovidae	USA	wild	20	411
Dubey & Foreyt (2000) [234]	Ovis canadensis	Bovidae	USA	wild	20	411
Dubey et al (1991) [239]	Sus domesticus	Suidae	USA	dom	2838	11842
Dubey et al (1992) [235]	Sus domesticus	Suidae	Hawaii	dom	247	509
Dubey et al (1995a) [245]	Sus domesticus	Suidae	USA	dom	222	1000
Dubey et al (1995b) [243]	Sus domesticus	Suidae	USA	dom	492	6869
Dubey et al (1997) [242]	Sus scrofa	Suidae	USA	wild	1	2
Dubey et al (1997) [242]	Sus scrofa	Suidae	USA	wild	0	3
Dubey et al (1997) [242]	Sus scrofa	Suidae	USA	wild	2	6
Dubey et al (1997) [242]	Sus scrofa	Suidae	USA	wild	1	12
Dubey et al (1997) [242]	Sus scrofa	Suidae	USA	wild	4	12
Dubey et al (1997) [242]	Sus scrofa	Suidae	USA	wild	8	17
Dubey et al (1997) [242]	Sus scrofa	Suidae	USA	wild	5	26
Dubey et al (1997) [242]	Sus scrofa	Suidae	USA	wild	4	28
Dubey et al (1997) [242]	Sus scrofa	Suidae	USA	wild	4	30
Dubey et al (1997) [242]	Sus scrofa	Suidae	USA	wild	2	34
Dubey et al (1997) [242]	Sus scrofa	Suidae	USA	wild	11	1264
Dubey et al (2002) [252]	Sus domesticus	Suidae	USA	dom	51	55
Dubey et al (2012) [253]	Sus domesticus	Suidae	USA	dom	30	33
Dubey et al (2014a) [247]	Ovis aries	Bovidae	USA	dom	5	12
Dzib-Paredes et al (2016) [257]	Sus domesticus	Suidae	Mexico	dom	43	81
Edelhofer (1994) [261]	Sus domesticus	Suidae	Austria	dom	343	4697
Edelhofer and Prossinger (2010) [260]	Ovis aries	Bovidae	Austria	dom	2041	2802
El Gawady et al (2018) [266]	Ovis aries	Bovidae	Egypt	dom	33	100
El Safadi et al (2019) [265]	Ovis aries	Bovidae	Lebanon	dom	49	100
Elfadaly et al (2017) [267]	Ovis aries	Bovidae	Egypt	dom	163	254
Elfahal et al (2013) [268]	Bos taurus	Bovidae	Sudan	dom	24	181
Elliott et al (1994) [270]	Ovis canadensis	Bovidae	USA	wild	230	998
Esteves et al (2014) [271]	Sus domesticus	Suidae	Portugal	dom	27	381
Fajardo et al (2013) [274]	Bos taurus	Bovidae	Brazil	dom	32	1195
Fan et al (2004) [275]	Sus domesticus	Suidae	Taiwan	dom	32	111
Feitosa et al (2014) [277]	Sus domesticus	Suidae	Brazil	dom	37	190
Feitosa et al (2017) [276]	Sus domesticus	Suidae	Brazil	dom	15	120
Felin et al (2015) [278]	Sus domesticus	Suidae	Finland	dom	43	1353
Fereig et al (2016) [279]	Ovis aries	Bovidae	Egypt	dom	57	111
Fereig et al (2016) [279]	Bos taurus	Bovidae	Egypt	dom	88	301
Fernandez Escobar et al (2020) [281]	Ovis aries	Bovidae	Spain	dom	213	342
Ferroglio et al (2014) [284]	Rupicapra rupicapra	Bovidae	Italy	wild	0	22
Ferroglio et al (2014) [284]	Sus scrofa	Suidae	Italy	wild	17	105
Formenti et al (2016) [287]	Rupicapra rupicapra	Bovidae	Italy	wild	3	93
Frazão-Teixeira and de Oliveira (2011) [293]	Sus domesticus	Suidae	Brazil	dom	0	27
Frazão-Teixeira and de Oliveira (2011) [293]	Sus domesticus	Suidae	Brazil	dom	7	34
Frazão-Teixeira and de Oliveira (2011) [293]	Sus domesticus	Suidae	Brazil	dom	7	61
Frazão-Teixeira and de Oliveira (2011) [293]	Bos taurus	Bovidae	Brazil	dom	38	77
Freitas et al (2009) [295]	Sus domesticus	Suidae	Brazil	dom	55	110
Frey et al (2012) [297]	Bos taurus	Bovidae	Switzerland	dom	46	406
Fusco et al (2007) [301]	Ovis aries	Bovidae	Italy	dom	333	1170
Gaffuri et al (2006) [302]	Rupicapra rupicapra	Bovidae	Italy	wild	5	108
Gajadhar et al 1998 [303]	Sus domesticus	Suidae	Canada	dom	240	2800
Galal et al (2019) [304]	Kobus kob	Bovidae	Senegal	wild	1	1
Galal et al (2019) [304]	Phacochoerus africanus	Suidae	Senegal	wild	3	5
Gamble et al (1999) [307]	Sus domesticus	Suidae	USA	dom	900	1897
Garcia Bocanegra et al (2013) [311]	Ovis aries	Bovidae	Spain	dom	248	503
Garcia Bocanegra et al (2013) [311]	Bos taurus	Bovidae	Spain	dom	420	504
García-Bocanegra et al (2010a) [313]	Sus domesticus	Suidae	Spain	dom	20	40
García-Bocanegra et al (2010a) [313]	Sus domesticus	Suidae	Spain	dom	228	1202
García-Bocanegra et al (2010b) [312]	Sus domesticus	Suidae		dom	339	1400
García-Bocanegra et al (2010b) [312]	Sus domesticus	Suidae	Spain	dom	153	1570
García-Bocanegra et al (2010b) [312]	Sus domesticus	Suidae	Spain	dom	492	2970
García-Bocanegra et al (2010c) [314]	Sus domesticus	Suidae		dom	50	322
García-Bocanegra et al (2010c) [314]	Sus domesticus	Suidae	Spain	dom	178	880
Garcia-Vazquez et al (1993) [315]	Sus domesticus	Suidae	Mexico	dom	107	1203
Gauss et al (2005) [317]	Sus scrofa	Suidae	Spain	wild	0	5
Gauss et al (2005) [317]	Sus scrofa	Suidae	Spain	wild	0	5
Gauss et al (2005) [317]	Sus scrofa	Suidae	Spain	wild	2	7
Gauss et al (2005) [317]	Sus scrofa	Suidae	Spain	wild	3	9
Gauss et al (2005) [317]	Sus scrofa	Suidae	Spain	wild	0	10
Gauss et al (2005) [317]	Sus scrofa	Suidae	Spain	wild	10	14
Gauss et al (2005) [317]	Sus scrofa	Suidae	Spain	wild	4	16
Gauss et al (2005) [317]	Sus scrofa	Suidae	Spain	wild	3	20
Gauss et al (2005) [317]	Sus scrofa	Suidae	Spain	wild	9	22
Gauss et al (2005) [317]	Sus scrofa	Suidae	Spain	wild	2	27
Gauss et al (2005) [317]	Sus scrofa	Suidae	Spain	wild	21	69
Gauss et al (2005) [317]	Sus scrofa	Suidae	Spain	wild	66	129
Gauss et al (2005) [317]	Sus scrofa	Suidae	Spain	wild	65	174
Gauss et al (2006) [318]	Ovis ammon	Bovidae	Spain	wild	0	1
Gauss et al (2006) [318]	Ovis ammon	Bovidae	Spain	wild	1	8
Gauss et al (2006) [318]	Ovis ammon	Bovidae	Spain	wild	1	11
Gazzonis et al (2015, 2019) [320322]	Ovis aries	Bovidae	Italy	dom	298	502
Gazzonis et al (2018) [323]	Sus domesticus	Suidae	Italy	dom	14	370
Gazzonis et al (2018a) [321]	Sus domesticus	Suidae	Italy	dom	13	151
Gazzonis et al (2018a) [321]	Sus domesticus	Suidae	Italy	dom	1	219
Gazzonis et al (2020) [324]	Ovis aries	Bovidae	Italy	dom	65	227
Ge et al (2014) [325]	Bos taurus	Bovidae	China	dom	133	1040
Gebremedhin and Gizaw (2014) [326]	Ovis aries	Bovidae	Ethiopia	dom	39	124
Gebremedhin et al (2013a, b) [329, 330]	Ovis aries	Bovidae	Ethiopia	dom	357	1130
Gebremedhin et al (2014a) [328]	Ovis aries	Bovidae	Ethiopia	dom	61	305
Gebremedhin et al (2015) [327]	Sus domesticus	Suidae	Ethiopia	dom	129	402
Gebreyes et al (2008) [331]	Sus domesticus	Suidae	USA	dom	25	616
Gerhold et al (2017) [335]	Sus scrofa	Suidae	USA	wild	11	27
Gerhold et al (2017) [335]	Sus scrofa	Suidae	USA	wild	40	73
Gharekhani and Yakhchali (2020) [336]	Bos taurus	Bovidae	Iran	dom	52	400
Gharekhani et al (2018) [337]	Ovis aries	Bovidae	Iran	dom	59	550
Ghoneim et al (2010) [338]	Ovis aries	Bovidae	Egypt	dom	61	62
Giangaspero et al (2013) [339]	Ovis aries	Bovidae	Japan	dom	76	267
Gilot Fromont et al (2009) [340]	Bos taurus	Bovidae	France	dom	103	1329
Gisbert Algaba et al (2020) [341]	Sus domesticus	Suidae	Belgium	dom	15	92
Glor et al (2013) [342]	Ovis aries	Bovidae	Switzerland	dom	18	96
Gong (2014) [344]	Ovis aries	Bovidae	China	dom	9	199
Grema et al (2015) [346]	Sus scrofa	Suidae	Romania	wild	5	15
Grema et al (2015) [346]	Sus scrofa	Suidae	Romania	wild	46	75
Gresham et al (2002) [347]	Sus scrofa	Suidae	USA	wild	111	227
Gu and Li (2014) [348]	Sus domesticus	Suidae	China	dom	2	200
Guimaraes et al (2013) [350]	Ovis aries	Bovidae	Brazil	dom	240	795
Guimaraes et al (2020) [349]	Bos taurus	Bovidae	Brazil	dom	347	1105
Halos et al (2010) [352]	Ovis aries	Bovidae	France	dom	74	83
Halos et al (2010) [352]	Ovis aries	Bovidae	France	dom	60	343
Halová et al (2013) [353]	Ovis aries	Bovidae	Ireland	dom	105	292
Halová et al (2013) [353]	Sus domesticus	Suidae	Ireland	dom	15	317
Halová et al (2013) [353]	Sus domesticus	Suidae	Ireland	dom	15	317
Hamidinejat et al (2010) [354]	Bos taurus	Bovidae	Iran	dom	71	450
Hamilton et al (2014) [356]	Ovis aries	Bovidae	Caribbean islands	dom	25	28
Hamilton et al (2014) [356]	Ovis aries	Bovidae	Caribbean islands	dom	37	55
Hamilton et al (2014) [356]	Ovis aries	Bovidae	Caribbean islands	dom	40	84
Hamilton et al (2014) [356]	Ovis aries	Bovidae	Caribbean islands	dom	78	138
Hamilton et al (2015) [357]	Ovis aries	Bovidae	Caribbean islands	dom	27	105
Hamilton et al (2015) [357]	Sus domesticus	Suidae	West Indies	dom	60	109
Hammond Aryee et al (2015) [359]	Ovis aries	Bovidae	South Africa	dom	23	292
Han (2019) [360]	Bos taurus	Bovidae	China	dom	72	672
Han et al (2011) [361]	Sus domesticus	Suidae	China	dom	88	450
Hanif and Tasawar (2016) [363]	Ovis aries	Bovidae	Pakistan	dom	168	500
Hanif and Tasawar (2016) [363]	Ovis aries	Bovidae	Pakistan	dom	137	500
Hassanain et al (2011) [367]	Ovis aries	Bovidae	Egypt	dom	172	280
He et al (2016) [368]	Bos taurus	Bovidae	China	dom	133	760
Hecker et al (2013) [371]	Ovis aries	Bovidae	Argentina	dom	122	704
Hecker et al (2018) [370]	Ovis aries	Bovidae	Argentina	dom	13	130
Hejlíček and Literák (1993) [374]	Sus domesticus	Suidae	Czech Republic	dom	154	2616
Hejlíček et al (1997) [375]	Sus scrofa	Suidae	Czech Republic	wild	0	1
Hejlíček et al (1997) [375]	Sus scrofa	Suidae	Czech Republic	wild	3	135
Hernández et al (2014) [376]	Sus domesticus	Suidae	Spain	dom	192	709
Hernández et al (2014) [376]	Sus domesticus	Suidae	Spain	dom	192	709
Hernández-Cortazar et al (2016) [377]	Sus domesticus	Suidae	Mexico	dom	58	60
Hernández-Cortazar et al (2016) [377]	Sus domesticus	Suidae	Mexico	dom	58	60
Herrero et al (2016) [378]	Sus domesticus	Suidae	Spain	dom	301	1200
Hill et al (2010) [382]	Sus domesticus	Suidae	USA	dom	165	6238
Hirvelä-Koski (1992) [387]	Sus domesticus	Suidae	Finland	dom	47	1847
Holec-Gasior et al (2010) [392]	Sus domesticus	Suidae	Poland	dom	337	1754
Holec-Gasior et al (2010) [392]	Sus domesticus	Suidae	Poland	dom	337	1754
Holec-Gasior et al (2013) [391]	Bos taurus	Bovidae	Poland	dom	127	4033
Holec-Gasior et al (2015) [390]	Ovis aries	Bovidae	Poland	dom	921	1646
Hong et al (2010) [396]	Sus domesticus	Suidae	China	dom	1913	2906
Hotea et al (2009); Darabus et al (2011) [187, 402]	Ovis aries	Bovidae	Romania	dom	106	250
Hotea et al (2011a) [403]	Ovis aries	Bovidae	Romania	dom	13	200
Hotea et al (2011b) [401]	Ovis aries	Bovidae	Romania	dom	493	750
Hotea et al (2012) [402]	Ovis aries	Bovidae	Romania	dom	276	450
Hou et al (2018b) [405]	Sus domesticus	Suidae	China	dom	66	141
Hove and Dubey (1999) [407]	Potamochoerus larvatus	Suidae	Zimbabwe	wild	0	3
Hove and Dubey (1999) [407]	Phacochoerus africanus	Suidae	Zimbabwe	wild	0	3
Hove and Dubey (1999) [407]	Syncerus caffer	Bovidae	Zimbabwe	wild	1	18
Hove and Dubey (1999) [407]	Tragelaphus oryx	Bovidae	Zimbabwe	wild	7	19
Hove and Dubey (1999) [407]	Hippotragus niger	Bovidae	Zimbabwe	wild	8	67
Hove and Dubey (1999) [407]	Connochaetes taurinus	Bovidae	Zimbabwe	wild	10	69
Hove and Dubey (1999) [407]	Sus domesticus	Suidae	Zimbabwe	dom	9	97
Hove and Mukaratirwa (2005) [409]	Potamochoerus larvatus	Suidae	Zimbabwe	wild	0	2
Hove and Mukaratirwa (2005) [409]	Tragelaphus angasii	Bovidae	Zimbabwe	wild	9	10
Hove and Mukaratirwa (2005) [409]	Tragelaphus strepsiceros	Bovidae	Zimbabwe	wild	2	10
Hove and Mukaratirwa (2005) [409]	Tragelaphus scriptus	Bovidae	Zimbabwe	wild	8	14
Hove and Mukaratirwa (2005) [409]	Phacochoerus africanus	Suidae	Zimbabwe	wild	0	18
Hove et al (2005) [408]	Sus domesticus	Suidae	Zimbabwe	dom	127	474
Hua et al (2016) [411]	Sus domesticus	Suidae	China	dom	43	68
Hua et al (2016) [411]	Sus domesticus	Suidae	China	dom	38	73
Hua et al (2016) [411]	Sus domesticus	Suidae	China	dom	83	163
Hua et al (2016) [411]	Sus domesticus	Suidae	China	dom	85	187
Huang et al (2010) [412]	Sus domesticus	Suidae	China	dom	87	605
Huang et al (2015) [413]	Ovis aries	Bovidae	China	dom	60	282
Huong and Dubey (2007) [416]	Sus domesticus	Suidae	Vietnam	dom	160	587
Hutchinson and Smith (2015) [418]	Ovis aries	Bovidae	United Kingdom	dom	2361	4354
Hutchinson et al (2011) [419]	Ovis aries	Bovidae	United Kingdom	dom	2619	3539
Ibrahim et al (2009) [421]	Bos taurus	Bovidae	Egypt	dom	10	93
Ibrahim et al (2017) [422]	Ovis aries	Bovidae	Egypt	dom	88	170
Ichikawa Seki et al (2015) [423]	Sus domesticus	Suidae	Indonesia	dom	30	205
Ichikawa Seki et al (2015) [423]	Bos taurus	Bovidae	Indonesia	dom	44	598
Inoue et al (2001) [423]	Sus domesticus	Suidae	Indonesia	dom	13	208
Inpankaew et al (2010) [424]	Bos taurus	Bovidae	Thailand	dom	66	700
Izadyar et al (2019) [428]	Ovis aries	Bovidae	Iran	dom	5	22
Izadyar et al (2019) [428]	Ovis aries	Bovidae	Iran	dom	22	122
Izadyar et al (2019) [428]	Ovis aries	Bovidae	Iran	dom	126	311
Jeong et al (2014) [435]	Sus scrofa	Suidae	South Korea	wild	9	22
Jeong et al (2014) [435]	Sus scrofa	Suidae	South Korea	wild	17	44
Jeong et al (2014) [435]	Sus scrofa	Suidae	South Korea	wild	12	44
Jeong et al (2014) [435]	Sus scrofa	Suidae	South Korea	wild	16	49
Jeong et al (2014) [435]	Sus scrofa	Suidae	South Korea	wild	34	52
Jeong et al (2014) [435]	Sus scrofa	Suidae	South Korea	wild	21	56
Jeong et al (2014) [435]	Sus scrofa	Suidae	South Korea	wild	17	63
Jeong et al (2014) [435]	Sus scrofa	Suidae	South Korea	wild	26	96
Jia et al (2009) [436]	Ovis aries	Bovidae	China	dom	161	885
Jiang et al (2009) [441]	Sus domesticus	Suidae	China	dom	159	897
Jiang et al (2013a) [438]	Sus domesticus	Suidae	China	dom	80	300
Jiang et al (2014) [437]	Sus domesticus	Suidae	China	dom	282	1232
Jiang et al (2015) [442]	Bos taurus	Bovidae	China	dom	101	660
Jiang et al (2020) [440]	Ovis aries	Bovidae	China	dom	42	166
Jiménez-Martín et al (2020) [443]	Ovis aries	Bovidae	Spain	dom	464	998
Jin (2015) [444]	Sus domesticus	Suidae	China	dom	164	462
Jokelainen et al (2010) [450]	Ovis aries	Bovidae	Finland	dom	477	1940
Jokelainen et al (2015) [454]	Sus scrofa	Suidae	Estonia	wild	2	4
Jokelainen et al (2015) [454]	Sus scrofa	Suidae	Estonia	wild	2	13
Jokelainen et al (2015) [454]	Sus scrofa	Suidae	Estonia	wild	5	16
Jokelainen et al (2015) [454]	Sus scrofa	Suidae	Estonia	wild	7	24
Jokelainen et al (2015) [454]	Sus scrofa	Suidae	Estonia	wild	9	28
Jokelainen et al (2015) [454]	Sus scrofa	Suidae	Estonia	wild	10	30
Jokelainen et al (2015) [454]	Sus scrofa	Suidae	Estonia	wild	1	30
Jokelainen et al (2015) [454]	Sus scrofa	Suidae	Estonia	wild	4	33
Jokelainen et al (2015) [454]	Sus scrofa	Suidae	Estonia	wild	9	37
Jokelainen et al (2015) [454]	Sus scrofa	Suidae	Estonia	wild	13	41
Jokelainen et al (2015) [454]	Sus scrofa	Suidae	Estonia	wild	13	46
Jokelainen et al (2015) [454]	Sus scrofa	Suidae	Estonia	wild	11	48
Jokelainen et al (2015) [454]	Sus scrofa	Suidae	Estonia	wild	11	53
Jokelainen et al (2015) [454]	Sus scrofa	Suidae	Estonia	wild	16	68
Jokelainen et al (2017) [449]	Bos taurus	Bovidae	Estonia	dom	743	3991
Kamal et al (2019) [456]	Ovis aries	Bovidae	Pakistan	dom	58	143
Kamani et al (2010) [457]	Ovis aries	Bovidae	Nigeria	dom	25	372
Kaneko et al (2022) [458]	Sus scrofa	Suidae	Japan	wild	12	180
Kang et al (2013) [459]	Sus scrofa	Suidae	South Korea	wild	7	15
Kang et al (2013) [459]	Sus scrofa	Suidae	South Korea	wild	4	37
Kang et al (2013) [459]	Sus scrofa	Suidae	South Korea	wild	14	44
Kang et al (2013) [459]	Sus scrofa	Suidae	South Korea	wild	16	57
Kang et al (2013) [459]	Sus scrofa	Suidae	South Korea	wild	23	59
Kang et al (2013) [459]	Sus scrofa	Suidae	South Korea	wild	12	100
Kang et al (2013) [459]	Sus scrofa	Suidae	South Korea	wild	20	101
Kang et al (2013) [459]	Bos taurus	Bovidae	China	dom	4	106
Kang et al (2013) [459]	Sus scrofa	Suidae	South Korea	wild	35	108
Kantzoura et al (2013) [460]	Ovis aries	Bovidae	Greece	dom	102	360
Katzer et al (2011) [463]	Ovis aries	Bovidae	United Kingdom	dom	1712	3333
Khames et al (2018) [465]	Bos taurus	Bovidae	Algeria	dom	13	295
Khan et al (2018) [466]	Bos taurus	Bovidae	Pakistan	dom	5	45
Khan et al (2018) [466]	Ovis aries	Bovidae	Pakistan	dom	0	60
Khan et al (2018) [466]	Bos taurus	Bovidae	Pakistan	dom	77	139
Khezri et al (2012) [467]	Ovis aries	Bovidae	Iran	dom	80	386
Kijlstra et al (2004) [468]	Sus domesticus	Suidae	Netherlands	dom	38	1916
Kinjo (1987) [471]	Capricornis crispus	Bovidae	Japan	wild	41	765
Klun et al (2006) [474]	Sus domesticus	Suidae	Serbia	dom	175	605
Klun et al (2011) [475]	Sus domesticus	Suidae	Serbia	dom	45	488
Kobayashi et al (2021) [476]	Sus scrofa	Suidae	Japan	wild	461	1279
Kofoed et al (2017) [478]	Sus domesticus	Suidae	Denmark	dom	4	37
Kofoed et al (2017) [478]	Sus domesticus	Suidae	Denmark	dom	30	89
Kofoed et al (2017) [478]	Sus domesticus	Suidae	Denmark	dom	4	128
Kunic et al (2022) [485]	Sus domesticus	Suidae	Argentina	dom	77	240
Kuraa and Malek (2016) [486]	Ovis aries	Bovidae	Egypt	dom	43	50
Kuruca et al (2016) [489]	Sus domesticus	Suidae	Serbia	dom	12	18
Kuruca et al (2017) [488]	Sus domesticus	Suidae	Serbia	dom	31	182
Kutz et al (2000) [491]	Ovibos moschatus	Bovidae	Canada	wild	13	203
Lafrance-Girard et al (2018) [493]	Ovis aries	Bovidae	Canada	dom	29	298
Lafrance-Girard et al (2018) [493]	Bos taurus	Bovidae	Canada	dom	0	329
Lafrance-Girard et al (2018) [493]	Sus domesticus	Suidae	Canada	dom	0	360
Lahmar et al (2015) [494]	Ovis aries	Bovidae	Tunisia	dom	82	204
Langoni et al (2011) [496]	Ovis aries	Bovidae	Brazil	dom	71	382
Lashari and Tasawar (2010) [498]	Ovis aries	Bovidae	Pakistan	dom	103	518
Leblebicier and Yildiz (2014) [500]	Ovis aries	Bovidae	Turkey	dom	97	100
Lei et al (2014) [503]	Ovis aries	Bovidae	China	dom	37	565
Li et al (2010b) [505]	Ovis aries	Bovidae	China	dom	4	100
Li et al (2014) [507]	Bos taurus	Bovidae	China	dom	14	116
Li et al (2015) [508]	Sus domesticus	Suidae	China	dom	49	70
Li et al (2015) [508]	Ovis aries	Bovidae	China	dom	4	201
Li et al (2017) [509]	Sus domesticus	Suidae	China	dom	163	806
Li et al (2018) [506]	Bos taurus	Bovidae	China	dom	109	670
Li et al (2019) [508]	Sus domesticus	Suidae	China	dom	116	454
Liao et al (2016) [511]	Sus domesticus	Suidae	China	dom	351	1302
Liassides et al (2016) [512]	Ovis aries	Bovidae	Cyprus	dom	231	515
Limon et al (2017) [513]	Sus domesticus	Suidae	United Kingdom	dom	155	2071
Liu (2013) [525]	Sus domesticus	Suidae	China	dom	339	1462
Liu (2014) [523]	Bos taurus	Bovidae	China	dom	10	80
Liu et al (2010) [526]	Bos taurus	Bovidae	China	dom	4	34
Liu et al (2010b) [528]	Ovis aries	Bovidae	China	dom	173	580
Liu et al (2012) [529]	Bos taurus	Bovidae	China	dom	39	646
Liu et al (2012) [529]	Sus domesticus	Suidae	China	dom	140	1164
Liu et al (2015) [527]	Ovis aries	Bovidae	China	dom	128	600
Liu et al (2016) [524]	Sus domesticus	Suidae	China	dom	143	173
Liu et al (2019) [530]	Sus domesticus	Suidae	China	dom	15	90
Liu et al (2019) [530]	Bos taurus	Bovidae	China	dom	27	535
Lizana et al (2021) [532]	Sus scrofa	Suidae	Spain	wild	141	1003
Lopes et al (2010) [538]	Ovis aries	Bovidae	Brazil	dom	254	488
Lopes et al (2011) [536]	Sus scrofa	Suidae	Portugal	wild	8	8
Lopes et al (2013) [535]	Ovis aries	Bovidae	Portugal	dom	40	119
Lopes et al (2013) [535]	Bos taurus	Bovidae	Portugal	dom	12	161
Lopes et al (2013) [535]	Sus domesticus	Suidae	Portugal	dom	25	254
Lopes et al (2015) [537]	Ovis aries	Bovidae	Portugal	dom	34	40
Lu and Ma (2009) [539]	Bos taurus	Bovidae	China	dom	7	221
Lu and Ma (2009) [539]	Bos taurus	Bovidae	China	dom	10	342
Luciano et al (2011) [540]	Ovis aries	Bovidae	Brazil	dom	137	360
Luciano et al (2011) [540]	Bos taurus	Bovidae	Brazil	dom	9	459
Luciano et al (2011b) [541]	Sus domesticus	Suidae	Brazil	dom	31	406
Lúcio et al (2017) [541]	Ovis aries	Bovidae	Brazil	dom	34	250
Lunden et al (2002) [544]	Sus domesticus	Suidae	Sweden	dom	42	807
Luo et al (2017) [545]	Bos taurus	Bovidae	China	dom	4	35
Luo et al (2017) [545]	Sus scrofa	Suidae	China	wild	27	377
Luptàkovà et al (2012) [548]	Sus scrofa	Suidae	Slovak Republic	wild	18	91
Luptàkovà et al (2015) [546]	Ovis aries	Bovidae	Slovakia	dom	25	80
Ma et al (2011) [552]	Ovis aries	Bovidae	China	dom	10	32
Ma et al (2011) [552]	Bos taurus	Bovidae	China	dom	13	97
Ma et al (2013) [551]	Ovis aries	Bovidae	China	dom	11	220
Ma et al (2018) [553]	Bos taurus	Bovidae	China	dom	33	498
Ma et al (2021) [550]	Bos taurus	Bovidae	China	dom	144	723
Macaluso et al (2019) [555]	Sus domesticus	Suidae	Italy	dom	56	115
Machado et al (2021) [557]	Sus scrofa	Suidae	Brazil	wild	20	26
Magalhaes et al (2016) [558]	Bos taurus	Bovidae	Brazil	dom	15	140
Magalhaes et al (2016) [558]	Ovis aries	Bovidae	Brazil	dom	204	240
Magalhaes et al (2017) [559]	Sus domesticus	Suidae	Brazil	dom	14	27
Magalhaes et al (2017) [559]	Sus domesticus	Suidae	Brazil	dom	14	27
Mahboub et al (2013) [560]	Ovis aries	Bovidae	Egypt	dom	129	416
Malmsten et al (2018) [563]	Sus scrofa	Suidae	Sweden	wild	16	74
Malmsten et al (2018) [563]	Sus scrofa	Suidae	Sweden	wild	38	102
Malmsten et al (2018) [563]	Sus scrofa	Suidae	Sweden	wild	32	110
Marciano et al (2018) [563]	Bos taurus	Bovidae	Brazil	dom	1	40
Marques et al (2009) [568]	Bos taurus	Bovidae	Brazil	dom	20	388
Marques Santos et al (2017) [569]	Sus domesticus	Suidae	Brazil	dom	311	600
Martínez-Flores et al (2017) [570]	Ovis aries	Bovidae	Mexico	dom	75	305
Mas Bakal (1980) [575]	Raphicerus campestris	Bovidae	Kenya	wild	1	1
Mas Bakal (1980) [575]	Redunca fulvorufula	Bovidae	Kenya	wild	0	1
Mas Bakal (1980) [575]	Oryx beisa	Bovidae	Kenya	wild	1	2
Mas Bakal (1980) [575]	Phacochoerus aethiopicus	Suidae	Kenya	wild	2	2
Mas Bakal (1980) [575]	Tragelaphus oryx	Bovidae	Kenya	wild	4	4
Mas Bakal (1980) [575]	Kobus ellipsiprymnus	Bovidae	Kenya	wild	3	5
Mas Bakal (1980) [575]	Madoqua kirkii	Bovidae	Kenya	wild	5	5
Mas Bakal (1980) [575]	Connochaetes taurinus	Bovidae	Kenya	wild	9	9
Mas Bakal (1980) [575]	Tragelaphus scriptus	Bovidae	Kenya	wild	7	9
Mas Bakal (1980) [575]	Aepyceros melampus	Bovidae	Kenya	wild	8	10
Mas Bakal (1980) [575]	Eudorcas thomsonii	Bovidae	Kenya	wild	9	10
Mas Bakal (1980) [575]	Nanger granti	Bovidae	Kenya	wild	8	10
Mas Bakal (1980) [575]	Syncerus caffer	Bovidae	Kenya	wild	7	10
Mas Bakal (1980) [575]	Damaliscus lunatus	Bovidae	Kenya	wild	9	11
Mas Bakal (1980) [575]	Alcelaphus buselaphus	Bovidae	Kenya	wild	10	12
Mason et al (2010) [576]	Ovis aries	Bovidae	United Kingdom	dom	24	226
Mason et al (2010) [576]	Ovis aries	Bovidae	United Kingdom	dom	7	236
Matsumoto et al (2011) [578]	Sus scrofa	Suidae	Japan	wild	11	175
Matsuo et al (2014) [579]	Sus domesticus	Suidae	Japan	dom	8	155
Matsuo et al (2014) [579]	Bos taurus	Bovidae	Japan	dom	31	422
McGregor et al (2015) [583]	Sus scrofa	Suidae	Canada	wild	0	20
Meerburg et al (2006) [587]	Sus domesticus	Suidae	Netherlands	dom	85	2796
Mendonça et al (2013) [589]	Ovis aries	Bovidae	Brazil	dom	263	932
Meng (2018) [590]	Bos taurus	Bovidae	China	dom	24	324
Millar et al (2008) [596]	Sus domesticus	Suidae	Brazil	dom	104	408
Minetto et al (2019) [599]	Sus domesticus	Suidae	Brazil	dom	347	1070
Miura et al (2019) [603]	Sus domesticus	Suidae	Brazil	dom	26	400
Moraes et al (2010a) [606]	Ovis aries	Bovidae	Brazil	dom	6	65
Moraes et al (2011) [607]	Ovis aries	Bovidae	Brazil	dom	12	64
Morariu et al (2021) [608]	Bison bonasus	Bovidae	Romania	wild	6	31
Morikawa et al (2014) [609]	Ovis aries	Bovidae	Brazil	dom	4	27
Moskwa et al (2018) [611]	Ovis aries	Bovidae	Poland	dom	30	64
Moura et al (2007) [612]	Sus domesticus	Suidae	Brazil	dom	10	117
Movassaghi et al (2016) [613]	Ovis aries	Bovidae	Iran	dom	2	10
Movassaghi et al (2016) [613]	Ovis aries	Bovidae	Iran	dom	75	77
Movassaghi et al (2016) [613]	Ovis aries	Bovidae	Iran	dom	71	240
Muñoz-Zanzi et al (2012) [616]	Sus domesticus	Suidae	Chile	dom	30	340
Muñoz-Zanzi et al (2012) [616]	Sus domesticus	Suidae	Chile	dom	30	340
Muraro et al (2010) [618]	Sus domesticus	Suidae	Brazil	dom	91	708
Muz et al (2013) [621]	Bos taurus	Bovidae	Turkey	dom	112	184
Muz et al (2013) [621]	Ovis aries	Bovidae	Turkey	dom	99	184
Nematollahi et al (2014) [627]	Ovis aries	Bovidae	Iran	dom	13	186
Nogami et al (1999) [632]	Sus scrofa	Suidae	Japan	wild	6	108
Nunes et al (2015) [633]	Ovis aries	Bovidae	Brazil	dom	14	100
Oh et al (2016) [639]	Bos taurus	Bovidae	Korea	dom	3	568
Oliveira et al (2019) [644]	Sus domesticus	Suidae	Brazil	dom	25	356
Onyiche and Ademola (2015) [649]	Bos taurus	Bovidae	Nigeria	dom	29	210
Onyiche and Ademola (2015) [649]	Sus domesticus	Suidae	Nigeria	dom	88	302
Opsteegh et al (2010b) [651]	Ovis aries	Bovidae	The Netherlands	dom	568	1179
Opsteegh et al (2011) [652]	Sus scrofa	Suidae	Netherlands	wild	67	241
Opsteegh et al (2011) [652]	Sus scrofa	Suidae	Netherlands	wild	171	673
Opsteegh et al (2011b) [653]	Bos taurus	Bovidae	The Netherlands	dom	156	995
Opsteegh et al (2019) [650]	Bos taurus	Bovidae	Italy	dom	0	99
Opsteegh et al (2019) [650]	Bos taurus	Bovidae	Romania	dom	2	100
Opsteegh et al (2019) [650]	Bos taurus	Bovidae	The Netherlands	dom	1	100
Opsteegh et al (2019) [650]	Bos taurus	Bovidae	United Kingdom	dom	1	102
Ortega Pacheco et al (2013) [654]	Sus domesticus	Suidae	Mexico	dom	411	429
Özmutlu Çakmak and Karatepe (2017) [655]	Ovis aries	Bovidae	Turkey	dom	18	180
Pablos-Tanarro et al (2018) [656]	Sus domesticus	Suidae	Spain	dom	222	2492
Pagmadulam et al (2018) [659]	Bos taurus	Bovidae	Mongolia	dom	80	342
Pagmadulam et al (2018) [659]	Bos taurus	Bovidae	Mongolia	dom	58	348
Pagmadulam et al (2018) [659]	Bos taurus	Bovidae	Mongolia	dom	95	350
Pagmadulam et al (2018) [659]	Bos taurus	Bovidae	Mongolia	dom	36	398
Pagmadulam et al (2020) [658]	Ovis aries	Bovidae	Mongolia	dom	42	175
Pagmadulam et al (2020) [658]	Ovis aries	Bovidae	Mongolia	dom	307	882
Panadero et al (2010) [660]	Ovis aries	Bovidae	Spain	dom	101	177
Panadero et al (2010) [660]	Bos taurus	Bovidae	Spain	dom	13	178
Pandey and Van Knapen (1992) [661]	Sus domesticus	Suidae	Zimbabwe	dom	13	311
Papatsiros et al (2016) [662]	Sus domesticus	Suidae	Greece	dom	26	609
Papini et al (2017) [663]	Sus domesticus	Suidae	Italy	dom	8	375
Pardini et al (2012) [665]	Sus domesticus	Suidae	Argentina	dom	160	300
Paştiu et al (2019) [667]	Sus scrofa	Suidae	Romania	wild	24	150
Paştiu et al (2019) [667]	Sus domesticus	Suidae	Romania	dom	46	371
Paştiu et al (2019) [667]	Sus domesticus	Suidae	Romania	dom	0	660
Paştiu et al (2019) [667]	Sus domesticus	Suidae	Romania	dom	783	2564
Paştiu et al (2019) [667]	Sus domesticus	Suidae	Romania	dom	829	3595
Paştiu et al (2019) [667]	Sus domesticus	Suidae	Romania	dom	44	94
Pereira et al (2012) [672]	Ovis aries	Bovidae	Brazil	dom	16	95
Pereira et al (2020) [671]	Bos taurus	Bovidae	São Tomé and Príncipe	dom	13	48
Pereira et al (2020) [671]	Ovis aries	Bovidae	São Tomé and Príncipe	dom	67	98
Pereira et al (2020) [671]	Sus domesticus	Suidae	São Tomé and Príncipe	dom	45	103
Pezerico et al (2022) [674]	Sus domesticus	Suidae	Brazil	dom	0	262
Piassa et al (2010) [676]	Sus domesticus	Suidae	Brazil	dom	81	606
Pinheiro et al (2009) [678]	Ovis aries	Bovidae	Brazil	dom	142	432
Pipia et al (2018) [679]	Sus domesticus	Suidae	Italy	dom	214	414
Poljak et al (2008) [680]	Sus domesticus	Suidae	Canada	dom	45	6048
Powell et al (2016) [684]	Sus domesticus	Suidae	United Kingdom	dom	46	620
Puvanesuaran et al (2013) [688]	Sus scrofa	Suidae	Malaysia	wild	6	30
Qi et al (2018) [689]	Bos taurus	Bovidae	China	dom	11	31
Qiu et al (2012) [691]	Bos taurus	Bovidae	China	dom	21	693
Qiu et al (2012) [691]	Bos taurus	Bovidae	China	dom	25	1110
Račka et al (2015) [693]	Sus scrofa	Suidae	Czech Republic	wild	19	52
Račka et al (2015) [693]	Sus scrofa	Suidae	Czech Republic	wild	21	58
Račka et al (2015) [693]	Sus scrofa	Suidae	Czech Republic	wild	21	66
Račka et al (2015) [693]	Sus scrofa	Suidae	Czech Republic	wild	42	71
Račka et al (2015) [693]	Sus scrofa	Suidae	Czech Republic	wild	24	71
Račka et al (2015) [693]	Sus scrofa	Suidae	Czech Republic	wild	26	77
Račka et al (2015) [693]	Sus scrofa	Suidae	Czech Republic	wild	32	83
Račka et al (2015) [693]	Sus scrofa	Suidae	Czech Republic	wild	31	84
Račka et al (2015) [693]	Sus scrofa	Suidae	Czech Republic	wild	44	94
Raeghi et al (2011) [694]	Bos taurus	Bovidae	Iran	dom	2	120
Raeghi et al (2011) [694]	Ovis aries	Bovidae	Iran	dom	33	156
Rahman et al (2014) [696]	Bos taurus	Bovidae	Bangladesh	dom	10	37
Rahman et al (2014) [696]	Ovis aries	Bovidae	Bangladesh	dom	58	83
Rajamanickam et al (1990) [698]	Sus domesticus	Suidae	Malaysia	dom	19	122
Ramzan et al (2009) [700]	Ovis aries	Bovidae	Pakistan	dom	10	90
Ranucci et al (2013) [702]	Sus scrofa	Suidae	Italy	wild	12	100
Ranucci et al (2013) [702]	Sus scrofa	Suidae	Italy	wild	12	100
Ranucci et al (2013) [702]	Sus scrofa	Suidae	Italy	wild	15	100
Ranucci et al (2013) [702]	Sus scrofa	Suidae	Italy	wild	17	100
Razmi and Barati (2017) [704]	Bos taurus	Bovidae	Iran	dom	14	123
Rêgo et al (2016) [705]	Ovis aries	Bovidae	Brazil	dom	168	249
Rêgo et al (2016) [705]	Ovis aries	Bovidae	Brazil	dom	182	374
Reiterova et al (2016) [708]	Sus scrofa	Suidae	Slovak Republic	wild	5	8
Reiterova et al (2016) [708]	Sus scrofa	Suidae	Slovak Republic	wild	8	23
Reiterova et al (2016) [708]	Sus scrofa	Suidae	Slovak Republic	wild	32	82
Richomme et al (2009) [717]	Sus scrofa	Suidae	France	wild	5	44
Richomme et al (2009) [717]	Sus scrofa	Suidae	France	wild	21	104
Richomme et al (2010) [716]	Sus scrofa	Suidae	France	wild	566	1399
Rizzo et al (2018) [721]	Ovis aries	Bovidae	Brazil	dom	88	294
Rocha et al (2015) [723]	Ovis aries	Bovidae	Brazil	dom	114	275
Roqueplo et al (2011) [726]	Bos taurus	Bovidae	New Caledonia	dom	1	30
Roqueplo et al (2011) [726]	Sus domesticus	Suidae	New Caledonia	dom	1	49
Roqueplo et al (2017) [727]	Sus scrofa	Suidae	France	wild	141	841
Rossi et al (2011) [728]	Ovis aries	Bovidae	Brazil	dom	97	155
Rouatbi et al (2019) [729]	Ovis aries	Bovidae	Tunisia	dom	36	92
Ruiz-Fons et al (2006) [731]	Sus scrofa	Suidae	Spain	wild	33	91
Saadi et al (2018) [734]	Ovis aries	Bovidae	Egypt	dom	18	30
Saavedra and Ortega (2004) [735]	Sus domesticus	Suidae	Peru	dom	38	137
Saavedra and Ortega (2004) [735]	Sus domesticus	Suidae	USA	dom	25	152
Sadek et al (2015) [736]	Ovis aries	Bovidae	Egypt	dom	23	58
Sah et al (2018) [737]	Bos taurus	Bovidae	Bangladesh	dom	21	252
Sah et al (2018) [737]	Ovis aries	Bovidae	Bangladesh	dom	66	552
Saito et al (2021) [738]	Sus scrofa	Suidae	Japan	wild	169	744
Sakata et al (2012) [739]	Ovis aries	Bovidae	Brazil	dom	205	360
Sakata et al (2012) [739]	Ovis aries	Bovidae	Brazil	dom	153	360
Samico Fernandes et al (2012) [741]	Sus domesticus	Suidae	Brazil	dom	38	305
Samico Fernandes et al (2015) [742]	Sus domesticus	Suidae	Brazil	dom	50	92
Samico Fernandes et al (2017) [743]	Sus domesticus	Suidae	Brazil	dom	85	224
San Miguel et al (2016) [744]	Rupicapra rupicapra	Bovidae	Spain	wild	2	36
San Miguel et al (2016) [744]	Rupicapra rupicapra	Bovidae	Spain	wild	4	113
Sanati et al (2012) [745]	Bos taurus	Bovidae	Iran	dom	214	300
Sandfoss et al (2011) [747]	Sus scrofa	Suidae	USA	wild	23	83
Santin et al (2017) [748]	Bos taurus	Bovidae	Brazil	dom	106	119
Santoro et al (2017a) [749]	Sus domesticus	Suidae	Estonia	dom	22	382
Santoro et al (2017b) [750]	Sus domesticus	Suidae	Estonia	dom	22	382
Santos et al (2009) [756]	Bos taurus	Bovidae	Brazil	dom	1420	2000
Santos et al (2010) [755]	Bos taurus	Bovidae	Brazil	dom	26	100
Santos et al (2013) [752]	Bos taurus	Bovidae	Brazil	dom	21	121
Santos et al (2016) [751]	Sus scrofa	Suidae	Brazil	wild	5	34
Sarkari et al (2017) [757]	Sus scrofa	Suidae	Iran	wild	4	25
Satbige et al (2016) [758]	Ovis aries	Bovidae	India	dom	41	136
Schoonman et al (2010) [761]	Bos taurus	Bovidae	Tanzania	dom	22	654
Sechi et al (2013) [765]	Ovis aries	Bovidae	Italy	dom	214	630
Seltmann et al (2020) [766]	Connochaetes taurinus	Bovidae	Namibia	wild	2	20
Seltmann et al (2020) [766]	Antidorcas marsupialis	Bovidae	Namibia	wild	0	20
Sgroi et al (2020) [769]	Sus scrofa	Suidae	Italy	wild	134	338
Shah et al (2013) [770]	Ovis aries	Bovidae	Pakistan	dom	128	290
Shahiduzzaman et al (2011) [771]	Bos taurus	Bovidae	Bangladesh	dom	3	25
Shahiduzzaman et al (2011) [771]	Ovis aries	Bovidae	Bangladesh	dom	10	25
Shao (2017) [772]	Sus domesticus	Suidae	China	dom	192	478
Shao et al (2014) [773]	Sus domesticus	Suidae	China	dom	145	410
Sharma et al (2015) [775]	Sus domesticus	Suidae	West Indies	dom	45	185
Shiibashi et al (2004) [776]	Sus scrofa	Suidae	Japan	wild	1	90
Shu et al (2011) [777]	Sus domesticus	Suidae	China	dom	237	803
Silva et al (2022) [781]	Bos taurus	Bovidae	Brazil	dom	612	371
Silva et al (2022) [781]	Sus scrofa	Suidae	Brazil	wild	0	11
Silva et al (2022) [781]	Sus scrofa	Suidae	Brazil	wild	14	25
Silva et al (2022) [781]	Sus scrofa	Suidae	Brazil	wild	18	27
Silva et al (2022) [781]	Sus scrofa	Suidae	Brazil	wild	20	49
Silva et al (2022) [781]	Sus scrofa	Suidae	Brazil	wild	21	53
Silva et al (2022) [781]	Sus scrofa	Suidae	Brazil	wild	27	80
Singh et al (2015) [784]	Bos taurus	Bovidae	India	dom	29	45
Singh et al (2015) [784]	Ovis aries	Bovidae	India	dom	30	60
Slany et al (2016) [787]	Sus domesticus	Suidae	Czech Republic	dom	21	198
Smith (1991) [790]	Sus domesticus	Suidae	Canada	dom	136	1443
Smith et al (1992) [791]	Sus domesticus	Suidae	USA	dom	39	273
Soares et al (2009) [793]	Ovis aries	Bovidae	Brazil	dom	73	409
Soccol et al (2009) [795]	Ovis aries	Bovidae	Brazil	dom	43	167
Sousa et al (2009) [797]	Ovis aries	Bovidae	Portugal	dom	1216	1467
Spagnol et al (2009) [799]	Bos taurus	Bovidae	Brazil	dom	71	600
Špilovská et al (2009) [802]	Ovis aries	Bovidae	Slovakia	dom	93	382
Sroka et al (2011) [805]	Bos taurus	Bovidae	Poland	dom	6	7
Sroka et al (2007) [808]	Sus scrofa	Suidae	Poland	wild	11	52
Sroka et al (2007) [808]	Sus domesticus	Suidae	Poland	dom	42	398
Sroka et al (2008) [807]	Sus domesticus	Suidae	Poland	dom	36	106
Sroka et al (2019) [804]	Bos taurus	Bovidae	Poland	dom	25	74
Sroka et al (2011) [805]	Sus domesticus	Suidae	Poland	dom	123	861
Sroka et al (2011) [805]	Bos taurus	Bovidae	Poland	dom	126	865
Sroka et al (2020) [806]	Bos taurus	Bovidae	Poland	dom	313	2411
Sroka et al (2020) [806]	Sus domesticus	Suidae	Poland	dom	369	3111
Steinparzer et al (2015) [810]	Sus domesticus	Suidae	Austria	dom	91	1368
Su et al (2020) [816]	Sus domesticus	Suidae	China	dom	278	2798
Suarez Aranda et al (2000) [817]	Sus domesticus	Suidae	Peru	dom	31	96
Suarez Aranda et al (2000) [817]	Sus domesticus	Suidae	Brazil	dom	29	300
Sudan et al (2015); Sudan et al (2019) [818, 819]	Bos taurus	Bovidae	India	dom	185	258
Sun (2016) [823]	Sus domesticus	Suidae	China	dom	1635	4680
Sun et al (2015) [824]	Bos taurus	Bovidae	China	dom	177	2147
Sun et al (2015) [824]	Bos taurus	Bovidae	China	dom	293	2340
Sun et al (2020) [825]	Ovis aries	Bovidae	China	dom	118	312
Swai and Schoonman (2012) [827]	Bos taurus	Bovidae	Tanzania	dom	6	51
Tagel et al (2019) [828]	Ovis aries	Bovidae	Estonia	dom	667	1599
Tagwireyi et al (2019) [832]	Sus domesticus	Suidae	South Africa	dom	36	106
Tagwireyi et al (2019) [832]	Ovis aries	Bovidae	South Africa	dom	78	121
Tan et al (2015) [833]	Bos taurus	Bovidae	China	dom	80	1657
Tao et al (2011) [834]	Sus domesticus	Suidae	China	dom	873	3558
Tegegne et al (2016) [835]	Ovis aries	Bovidae	Ethiopia	dom	148	252
Thakur et al (2019) [836]	Sus domesticus	Suidae	India	dom	73	151
Thiptara et al (2006) [837]	Sus domesticus	Suidae	Thailand	dom	10	14
Tialla et al (2019) [838]	Bos taurus	Bovidae	Burkina Faso	dom	174	600
Tialla et al (2019) [838]	Sus domesticus	Suidae	Burkina Faso	dom	295	600
Tilahun et al (2018) [839]	Ovis aries	Bovidae	Ethiopia	dom	112	332
Tonouhewa et al (2019) [844]	Ovis aries	Bovidae	Benin, West- Africa	dom	3	215
Touloudi et al (2015) [847]	Sus scrofa	Suidae	Greece	wild	5	95
Trevisani et al (2013) [848]	Sus domesticus	Suidae	Brazil	dom	35	533
Tuda et al (2017) [853]	Sus domesticus	Suidae	Indonesia	dom	7	310
Turceková et al (2013) [854]	Sus domesticus	Suidae	Slovak Republic	dom	2	47
Turceková et al (2013) [854]	Sus domesticus	Suidae	Slovak Republic	dom	19	923
Turceková et al (2013) [854]	Sus domesticus	Suidae	Slovakia	dom	21	970
Tzanidakis et al (2012) [857]	Ovis aries	Bovidae	Greece	dom	729	1501
Ueno et al (2009) [858]	Ovis aries	Bovidae	Brazil	dom	364	1028
USDA, APHIS (2018) [861]	Sus domesticus	Suidae	USA	dom	185	1766
USDA, APHIS (2018) [861]	Sus domesticus	Suidae	USA	dom	31	3923
van der Giessen et al (2007) [863]	Sus domesticus	Suidae	Netherlands	dom	22	845
van Knapen et al (1995) [864]	Sus domesticus	Suidae	Netherlands	dom	330	2003
Venturini et al (2004) [866]	Sus domesticus	Suidae	Argentina	dom	87	230
Verhelst et al (2014b) [867]	Ovis aries	Bovidae	Belgium	dom	2400	3170
Veronesi et al (2017) [871]	Sus domesticus	Suidae	Italy	dom	155	960
Villagra Blanco et al (2019) [873]	Ovis aries	Bovidae	Costa Rica	dom	161	392
Villari et al (2009) [874]	Sus domesticus	Suidae	Italy	dom	361	3472
Vismarra et al (2017) [875]	Ovis aries	Bovidae	Italy	dom	21	21
Vostalová et al (2000) [877]	Sus domesticus	Suidae	Czech Republic	dom	4	787
Waap et al (2016) [878]	Sus scrofa	Suidae	Portugal	wild	2	26
Wallander et al (2015) [879]	Sus scrofa	Suidae	Sweden	wild	20	71
Wallander et al (2015) [879]	Sus scrofa	Suidae	Sweden	wild	109	168
Wallander et al (2015) [879]	Sus scrofa	Suidae	Sweden	wild	72	226
Wallander et al (2015) [879]	Sus scrofa	Suidae	Sweden	wild	120	299
Wallander et al (2015) [879]	Sus scrofa	Suidae	Sweden	wild	235	523
Wallander et al (2016) [880]	Sus domesticus	Suidae	Sweden	dom	55	972
Wang et al (2011) [886]	Bos taurus	Bovidae	China	dom	181	390
Wang et al (2012) [883]	Sus domesticus	Suidae	China	dom	42	416
Wang et al (2013) [884]	Bos taurus	Bovidae	China	dom	43	800
Wang et al (2015) [888]	Ovis aries	Bovidae	China	dom	12	200
Wang et al (2016) [882]	Ovis aries	Bovidae	China	dom	8	130
Wang et al (2016) [882]	Bos taurus	Bovidae	China	dom	14	275
Wang et al (2016) [882]	Sus domesticus	Suidae	China	dom	233	2063
Wang et al (2018) [887]	Bos taurus	Bovidae	China	dom	94	345
Wang et al (2019) [889]	Sus domesticus	Suidae	China	dom	49	612
Wen et al (2015) [893]	Sus domesticus	Suidae	China	dom	627	2642
Wiengcharoen et al (2012) [895]	Bos taurus	Bovidae	Thailand	dom	100	389
Winter et al (2019) [896]	Sus scrofa	Suidae	Argentina	wild	16	133
Witkowski et al (2015) [897]	Sus scrofa	Suidae	Poland	wild	138	367
Wu et al (2011) [904]	Ovis aries	Bovidae	China	dom	26	455
Wu et al (2012) [903]	Sus domesticus	Suidae	China	dom	97	418
Wu et al (2012) [903]	Sus domesticus	Suidae	China	dom	96	436
Wu et al (2012a) [900]	Sus domesticus	Suidae	China	dom	278	908
Wu et al (2017) [901]	Sus domesticus	Suidae	China	dom	156	784
Wu et al (2020) [902]	Bos mutus	Bovidae	China	wild	0	4
Wu et al (2020) [902]	Pantholops hodgsonii	Bovidae	China	wild	0	6
Wu et al (2020) [902]	Pseudois nayaur	Bovidae	China	wild	0	20
Wu et al (2020) [902]	Capra sibirica	Bovidae	China	wild	0	30
Wu et al (2020) [902]	Ovis ammon	Bovidae	China	wild	0	32
Wu et al (2020) [902]	Gazella subgutturosa	Bovidae	China	wild	0	94
Xiang et al (2011) [906]	Sus domesticus	Suidae	China	dom	298	1227
Xing (2019) [907]	Bos taurus	Bovidae	China	dom	52	272
Xu et al (2012) [909]	Bos taurus	Bovidae	China	dom	120	875
Xu et al (2013) [908]	Sus domesticus	Suidae	China	dom	2522	3510
Xu et al (2014) [911]	Sus domesticus	Suidae	China	dom	373	1191
Xu et al (2015) [910]	Ovis aries	Bovidae	China	dom	72	402
Xu et al (2015) [910]	Sus domesticus	Suidae	China	dom	236	1235
Yan et al (2020) [914]	Ovis aries	Bovidae	China	dom	286	1853
Yang (2018) [918]	Bos taurus	Bovidae	China	dom	33	535
Yang et al (2011) [917]	Ovis aries	Bovidae	China	dom	28	263
Yang et al (2013) [915]	Ovis aries	Bovidae	China	dom	25	566
Yang et al (2017) [916]	Ovis aries	Bovidae	China	dom	174	840
Yang et al (2017a) [919]	Sus domesticus	Suidae	China	dom	368	2152
Ybañez et al (2019) [920]	Sus domesticus	Suidae	Philippines	dom	69	514
Yildiz et al (2009) [921]	Bos taurus	Bovidae	Turkey	dom	138	557
Yin et al (2015) [922]	Ovis aries	Bovidae	China	dom	352	1732
Younis et al (2015) [923]	Ovis aries	Bovidae	Egypt	dom	181	292
Yu et al (2011) [925]	Sus domesticus	Suidae	China	dom	434	813
Yu et al (2018) [924]	Bos taurus	Bovidae	China	dom	34	318
Yuan et al (2013) [926]	Bos taurus	Bovidae	China	dom	32	206
Yuan et al (2013) [926]	Bos taurus	Bovidae	China	dom	68	251
Yucel et al (2014) [927]	Bos taurus	Bovidae	Turkey	dom	74	132
Zanatto et al (2019) [928]	Bos taurus	Bovidae	Brazil	dom	20	102
Zarnke et al (2000) [932]	Bison bison	Bovidae	USA	wild	2	241
Zarnke et al (2000) [932]	Ovis dalli	Bovidae	USA	wild	22	319
Zhang et al (2012) [937]	Ovis aries	Bovidae	China	dom	8	50
Zhang et al (2016) [934]	Ovis aries	Bovidae	China	dom	99	779
Zhang et al (2020) [936]	Sus domesticus	Suidae	China	dom	160	1158
Zhao and Tao (2018) [938]	Bos taurus	Bovidae	China	dom	296	840
Zhao et al (2016) [939]	Bos taurus	Bovidae	China	dom	3	47
Zhao et al (2016) [939]	Bos taurus	Bovidae	China	dom	12	201
Zhao et al (2018) [940]	Bos taurus	Bovidae	China	dom	2	300
Zheng et al (2009) [941]	Sus domesticus	Suidae	China	dom	138	425
Zhou et al (2010) [944]	Sus domesticus	Suidae	China	dom	276	1022
Zhou et al (2010a) [947]	Sus domesticus	Suidae	China	dom	276	1022
Zhou et al (2012) [943]	Bos taurus	Bovidae	China	dom	20	350
Zhou et al (2012) [943]	Bos taurus	Bovidae	China	dom	0	102
Zhou et al (2016) [945]	Ovis aries	Bovidae	Turkey	dom	122	610
Zou et al (2009) [950]	Sus domesticus	Suidae	China	dom	141	831
Zou et al (2015) [949]	Ovis aries	Bovidae	China	dom	15	154
